# Supplementary material for: Loss of the DNA Methyltransferase MET1 Induces H3K9 Hypermethylation at PcG Target Genes and Redistribution of H3K27 Trimethylation to Transposons in Arabidopsis thaliana
Source: PLoS Genet. 2012 Nov 29;8(11):e1003062. doi: 10.1371/journal.pgen.1003062 (PMC3510029; doi:10.1371/journal.pgen.1003062)
Supplement: Table S1 — List of genes that gain H3K9m2 marks in met1 mutants. Genes that already have lower levels of H3K9m2 in WT (‘class I genes’) are separated from genes that do not have H3K9m2 marks in WT. (XLSX) [file pgen.1003062.s010.xlsx]

## Sheet: Supplemental Table 1 (Genes_Gai
classI
AT1G11460	+	3857005	3859268
AT1G16670	+	5697317	5699762
AT1G18880	+	6520739	6523359
AT1G20860	-	7253996	7258666
AT1G21230	+	7429969	7432335
AT1G22000	+	7744178	7747112
AT1G22540	+	7964031	7966425
AT1G23130	+	8200372	8201224
AT1G25083	-	8808661	8810430
AT1G26970	+	9359669	9361820
AT1G26985	+	9367067	9367166
AT1G27570	+	9575525	9582363
AT1G30060	-	10545071	10545890
AT1G31630	-	11318509	11319528
AT1G31640	-	11322673	11324157
AT1G31650	-	11326282	11330719
AT1G33320	+	12080989	12083442
AT1G33700	-	12208288	12214162
AT1G33720	-	12220877	12223980
AT1G34170	-	12443525	12446742
AT1G34310	-	12508526	12511498
AT1G34315	-	12514084	12516499
AT1G35240	-	12927435	12930501
AT1G35242	+	12931222	12931374
AT1G35375	-	13005651	13006165
AT1G35860	-	13333259	13335262
AT1G35880	-	13341063	13342440
AT1G36230	-	13612197	13615263
AT1G36240	+	13616102	13617445
AT1G36280	+	13641720	13644229
AT1G36340	-	13684875	13686164
AT1G36510	+	13763138	13765477
AT1G36745	+	13912349	13912891
AT1G36756	+	13918543	13919028
AT1G36960	+	14017237	14017949
AT1G36970	-	14018826	14020797
AT1G37150	-	14177422	14180433
AT1G38630	-	14513325	14513783
AT1G38790	-	14545718	14546969
AT1G38950	+	14590293	14590860
AT1G40087	-	15002203	15004309
AT1G40129	+	15242994	15246477
AT1G40390	-	15435017	15437115
AT1G41830	-	15606058	15610407
AT1G41920	-	15683419	15686928
AT1G42080	-	15719155	15719610
AT1G42120	-	15733056	15733127
AT1G42190	+	15763523	15763717
AT1G42699	+	16054235	16054375
AT1G42700	+	16069371	16070032
AT1G42710	-	16080032	16081007
AT1G43580	-	16412972	16415168
AT1G43730	-	16511163	16512224
AT1G43760	-	16531320	16533505
AT1G43800	+	16580050	16582162
AT1G43820	-	16588145	16588216
AT1G44740	+	16889844	16891595
AT1G47350	-	17360887	17363162
AT1G47370	-	17368338	17371143
AT1G47940	+	17671954	17673382
AT1G47946	-	17677001	17677195
AT1G47960	-	17684826	17687298
AT1G48095	+	17763811	17765667
AT1G48510	+	17938557	17940583
AT1G48800	+	18053512	18056643
AT1G48820	+	18058897	18063035
AT1G49250	+	18224201	18227924
AT1G51480	-	19094515	19097974
AT1G53815	-	20093917	20094630
AT1G55550	+	20752581	20756745
AT1G55570	+	20761433	20763742
AT1G56730	+	21272452	21272533
AT1G56740	+	21272787	21272823
AT1G56760	+	21273961	21274042
AT1G56770	+	21274296	21274332
AT1G56800	+	21275805	21275841
AT1G56810	+	21276235	21276271
AT1G56830	+	21277314	21277350
AT1G56850	+	21278488	21278569
AT1G56870	+	21279274	21279310
AT1G56900	+	21280782	21280818
AT1G56920	+	21281861	21281897
AT1G56950	+	21283385	21283421
AT1G57000	+	21286119	21286200
AT1G57010	+	21286449	21286485
AT1G57040	+	21287981	21288017
AT1G57080	+	21289971	21290007
AT1G57090	+	21290715	21290796
AT1G57100	+	21291045	21291081
AT1G57120	+	21292246	21292327
AT1G57140	+	21293033	21293069
AT1G57160	+	21294110	21294146
AT1G57190	+	21295456	21295492
AT1G57220	+	21296990	21297026
AT1G57240	+	21298006	21298087
AT1G57250	+	21298336	21298372
AT1G57300	+	21300886	21300967
AT1G57310	+	21301216	21301252
AT1G57340	+	21302751	21302787
AT1G57370	+	21304097	21304133
AT1G57380	+	21304555	21304591
AT1G57400	+	21305632	21305668
AT1G57410	+	21306090	21306126
AT1G57430	+	21306982	21307018
AT1G57450	+	21308185	21308268
AT1G57460	+	21308521	21308557
AT1G57490	+	21310054	21310090
AT1G57510	+	21311257	21311340
AT1G57520	+	21311593	21311629
AT1G57530	+	21312052	21312088
AT1G58390	-	21694627	21698112
AT1G58602	+	21750019	21769370
AT1G58725	-	21775600	21776916
AT1G58766	-	21778046	21780430
AT1G59030	-	21811858	21813174
AT1G59077	-	21814309	21816688
AT1G59406	-	21848116	21849546
AT1G59453	-	21850567	21857049
AT1G63200	-	23437295	23438265
AT1G63530	+	23566978	23569218
AT1G63540	+	23570621	23573158
AT1G63550	+	23573201	23574770
AT1G65350	-	24280054	24280938
AT1G65352	+	24281435	24281961
AT1G67450	+	25269826	25271022
AT1G67870	-	25453030	25454675
AT1G71920	+	27070610	27072828
AT2G02103	-	530240	531635
AT2G02520	-	676770	678144
AT2G02540	+	683646	685308
AT2G02690	+	749918	751899
AT2G04066	-	1352884	1353514
AT2G04160	-	1401265	1407742
AT2G05400	+	1974883	1976567
AT2G05803	-	2208694	2208831
AT2G05840	+	2234089	2236291
AT2G06050	-	2359111	2362299
AT2G06090	-	2371604	2372011
AT2G06095	+	2373775	2374525
AT2G06166	+	2411002	2411653
AT2G06255	+	2457570	2459808
AT2G06925	-	2842350	2843298
AT2G06960	-	2867669	2870349
AT2G07280	+	3026395	3029071
AT2G07290	+	3029558	3030032
AT2G07440	-	3093818	3094747
AT2G07560	-	3169969	3174009
AT2G07640	+	3220736	3221419
AT2G07669	+	3283221	3283550
AT2G07671	-	3251662	3252110
AT2G07672	+	3257582	3258061
AT2G07673	+	3266575	3266895
AT2G07674	+	3269148	3269903
AT2G07675	+	3270407	3270784
AT2G07676	+	3272616	3272972
AT2G07678	+	3281094	3281831
AT2G07679	+	3289032	3289527
AT2G07680	+	3515959	3522488
AT2G07681	+	3290228	3290998
AT2G07684	-	3262232	3262342
AT2G07687	-	3311651	3312648
AT2G07689	+	3336106	3336750
AT2G07690	-	3523160	3527447
AT2G07691	-	3339904	3340314
AT2G07692	-	3340703	3341541
AT2G07695	+	3346948	3347823
AT2G07696	-	3351047	3351878
AT2G07698	+	3361471	3364124
AT2G07701	+	3371829	3372149
AT2G07702	+	3372694	3373152
AT2G07705	+	3380741	3380941
AT2G07706	-	3381898	3384223
AT2G07707	+	3386289	3386765
AT2G07708	+	3386848	3388030
AT2G07718	+	3426260	3427201
AT2G07719	-	3432792	3433492
AT2G07721	-	3434479	3434991
AT2G07722	+	3438739	3439158
AT2G07724	-	3446391	3446714
AT2G07725	+	3448311	3449056
AT2G07727	+	3450575	3452041
AT2G07728	+	3453683	3456124
AT2G07734	-	3472302	3473689
AT2G07738	-	3492336	3492783
AT2G07739	-	3495508	3496107
AT2G07741	+	3502316	3503473
AT2G07742	-	3239654	3239725
AT2G07743	-	3255829	3255902
AT2G07745	+	3268804	3268883
AT2G07746	+	3276437	3276508
AT2G07748	+	3280860	3280933
AT2G07749	+	3247231	3247971
AT2G07751	+	3270005	3270361
AT2G07752	-	3303241	3303312
AT2G07753	-	3303351	3303425
AT2G07754	-	3303782	3303819
AT2G07755	-	3328667	3328739
AT2G07756	-	3444360	3444431
AT2G07757	+	3452974	3453060
AT2G07758	+	3462075	3462148
AT2G07759	+	3494379	3494416
AT2G07761	+	3494773	3494847
AT2G07762	+	3495009	3495083
AT2G07763	+	3495439	3495509
AT2G07764	+	3496437	3496508
AT2G07765	+	3497355	3497437
AT2G07766	+	3503519	3503605
AT2G07771	-	3239690	3240460
AT2G07772	-	3300975	3301801
AT2G07773	-	3240835	3241656
AT2G07774	-	3303763	3304570
AT2G07775	+	3483315	3484059
AT2G07776	-	3246034	3246363
AT2G07777	-	3250754	3251542
AT2G07778	+	3290963	3291034
AT2G07779	-	3254774	3255367
AT2G07785	+	3348111	3350015
AT2G07787	+	3476925	3478701
AT2G07792	+	3332675	3332756
AT2G07793	+	3369351	3369437
AT2G07794	-	3383401	3383474
AT2G07795	+	3493289	3493618
AT2G07815	-	3444431	3444733
AT2G07820	-	3457210	3457476
AT2G07825	-	3474398	3474595
AT2G07830	-	3476153	3476275
AT2G07835	-	3501811	3501969
AT2G10014	-	3802055	3802228
AT2G10020	+	3804313	3804513
AT2G10440	-	4020835	4025129
AT2G10560	-	4116944	4117780
AT2G10602	+	4141977	4142970
AT2G11462	-	4596817	4597460
AT2G11570	-	4641333	4642285
AT2G11651	+	4685065	4685202
AT2G11773	-	4731118	4731225
AT2G11778	+	4735154	4735321
AT2G11851	+	4793064	4797112
AT2G12475	-	5075572	5075935
AT2G12480	-	5076672	5079615
AT2G12557	+	5128974	5129150
AT2G13272	+	5504214	5504471
AT2G13273	+	5505624	5505749
AT2G13450	-	5605503	5607005
AT2G13463	-	5617069	5617254
AT2G13500	+	5635018	5636181
AT2G13510	-	5637083	5638189
AT2G13720	+	5731089	5732330
AT2G14170	-	5984438	5988981
AT2G14460	-	6161575	6162086
AT2G15340	+	6684369	6684901
AT2G15710	+	6849730	6852185
AT2G16005	-	6966232	6967279
AT2G16490	-	7153082	7155063
AT2G16676	-	7237953	7238609
AT2G17090	-	7442170	7444380
AT2G17920	+	7789794	7791369
AT2G20805	+	8963250	8963818
AT2G21727	-	9285677	9286132
AT2G21920	-	9350490	9354239
AT2G24390	+	10380808	10382032
AT2G24710	-	10523959	10527628
AT2G24755	-	10548817	10556513
AT2G24980	+	10629532	10631211
AT2G25050	-	10661187	10666462
AT2G27380	+	11720489	11722774
AT2G29600	+	12662228	12664373
AT2G29605	-	12664986	12667164
AT2G29720	-	12707478	12709418
AT2G29840	-	12739464	12741060
AT2G29850	+	12741802	12743471
AT2G29880	+	12749613	12750826
AT2G29920	+	12761571	12762461
AT2G32370	+	13747955	13753363
AT2G36710	-	15396545	15398330
AT2G36810	-	15432818	15443960
AT2G38195	+	16009341	16013732
AT2G38210	+	16014090	16014768
AT2G38220	+	16014969	16018010
AT2G40520	+	16929665	16932992
AT2G41590	+	17350438	17352083
AT2G41600	-	17351715	17353815
AT2G42470	-	17686965	17692265
AT2G44520	+	18386640	18389018
AT2G44540	-	18393295	18395186
AT2G45245	-	18666309	18667735
AT3G04380	+	1161393	1164935
AT3G06900	-	2178059	2178632
AT3G11990	+	3817300	3817952
AT3G14570	+	4892650	4902635
AT3G20460	+	7135056	7139478
AT3G23715	+	8536857	8537280
AT3G23727	+	8544870	8545362
AT3G25090	-	9140046	9141101
AT3G25719	-	9381153	9381305
AT3G25720	+	9381471	9382642
AT3G25727	-	9394748	9395571
AT3G25820	+	9440483	9443410
AT3G25830	+	9448745	9451657
AT3G25840	-	9453900	9458791
AT3G26500	-	9709346	9711201
AT3G27000	-	9953800	9957178
AT3G27884	-	10347392	10349519
AT3G28410	-	10641389	10643308
AT3G28550	-	10701944	10705166
AT3G28560	+	10708333	10709716
AT3G28917	+	10926054	10926877
AT3G28950	-	10977345	10978729
AT3G29580	-	11397154	11398350
AT3G29644	-	11501678	11503845
AT3G29740	+	11580947	11581326
AT3G29750	-	11581604	11583079
AT3G29791	+	11698235	11699250
AT3G29810	+	11730592	11732718
AT3G30160	-	11786129	11787856
AT3G30200	-	11830231	11836741
AT3G30210	+	11840842	11842981
AT3G30430	+	12067431	12067775
AT3G30705	-	12274098	12274205
AT3G30720	+	12351626	12352205
AT3G30820	+	12532322	12533714
AT3G30840	-	12590931	12591505
AT3G31350	+	12705066	12705701
AT3G31400	+	12771463	12771960
AT3G31401	-	12772998	12773129
AT3G31960	+	12957818	12958462
AT3G32100	+	13100684	13101017
AT3G32120	+	13128179	13129029
AT3G32130	+	13131192	13131878
AT3G32330	+	13279795	13280868
AT3G32400	-	13360708	13364285
AT3G32410	-	13372148	13372846
AT3G32896	+	13428618	13429546
AT3G32904	-	13455151	13456520
AT3G32905	-	13427750	13428007
AT3G32960	+	13503390	13504128
AT3G33187	-	14031673	14032378
AT3G42390	-	14529007	14529453
AT3G42473	+	14618104	14618957
AT3G42475	-	14620688	14620810
AT3G42628	-	14731721	14731858
AT3G42630	+	14733236	14734843
AT3G42640	+	14735295	14739196
AT3G42770	+	14878110	14881071
AT3G42880	+	14965575	14967565
AT3G43153	-	15161092	15161904
AT3G43160	+	15177549	15179213
AT3G43180	+	15189031	15189925
AT3G43190	-	15190008	15194977
AT3G43230	+	15218355	15220813
AT3G43630	+	15549804	15550406
AT3G43670	+	15578087	15580889
AT3G43850	-	15713072	15715139
AT3G43860	+	15717981	15720776
AT3G43870	+	15739163	15740137
AT3G43990	-	15793525	15796165
AT3G45510	-	16701775	16702713
AT3G45525	-	16708258	16708813
AT3G45800	-	16840467	16843192
AT3G45810	-	16843868	16848554
AT3G46490	+	17126614	17130436
AT3G46690	-	17208611	17210322
AT3G47640	+	17578582	17580300
AT3G47650	+	17580490	17581552
AT3G47670	-	17585770	17586865
AT3G47675	-	17586989	17590563
AT3G47680	-	17588468	17589376
AT3G47760	+	17622772	17627624
AT3G48190	+	17808319	17839576
AT3G51700	-	19190245	19192168
AT3G54580	-	20211666	20214760
AT3G54590	+	20217138	20219450
AT3G55740	+	20706478	20709250
AT3G56670	-	21000014	21000974
AT3G56680	+	21002259	21004656
AT3G57590	-	21341159	21342373
AT3G58330	-	21598339	21598979
AT3G58420	-	21620284	21623386
AT3G60110	+	22208802	22212426
AT3G60570	+	22402222	22403438
AT4G00955	+	412118	413327
AT4G00960	+	414361	416180
AT4G01140	-	490749	492199
AT4G01533	-	667148	669073
AT4G02000	+	874880	875903
AT4G03930	+	1870420	1872385
AT4G03935	-	1869050	1874685
AT4G03940	+	1873622	1875231
AT4G04090	+	1964978	1965648
AT4G04110	+	1972589	1974012
AT4G04570	+	2289957	2292753
AT4G04580	-	2293759	2294904
AT4G04601	-	2309411	2309569
AT4G04955	-	2522032	2525278
AT4G05470	-	2763253	2767954
AT4G05497	-	2777900	2778798
AT4G05632	+	3001661	3002408
AT4G06526	-	3318299	3320942
AT4G06534	+	3356867	3358084
AT4G06676	+	3898995	3901836
AT4G06740	-	4045387	4045644
AT4G06744	-	4070810	4072302
AT4G07350	-	4172606	4175224
AT4G07380	-	4192426	4193013
AT4G07666	-	4456699	4458839
AT4G07670	+	4462908	4464253
AT4G07675	-	4466010	4467144
AT4G07740	+	4539635	4540679
AT4G07786	-	4604904	4605011
AT4G08028	+	4851541	4851875
AT4G08073	+	4949560	4949742
AT4G08116	-	5020234	5020483
AT4G08270	+	5218102	5218401
AT4G08370	-	5301959	5303311
AT4G08380	-	5311090	5312403
AT4G08390	+	5314902	5317453
AT4G08395	+	5319631	5320709
AT4G08400	-	5323797	5325338
AT4G08410	-	5339083	5341206
AT4G08450	+	5365607	5371098
AT4G08620	+	5500310	5506262
AT4G08630	-	5506995	5511956
AT4G08640	+	5513310	5514171
AT4G08990	+	5764778	5770493
AT4G09250	+	5876575	5878975
AT4G09430	+	5970929	5975372
AT4G09587	+	6062975	6063115
AT4G09960	-	6236470	6240806
AT4G10190	+	6350924	6352027
AT4G10210	+	6357048	6360373
AT4G10220	+	6362185	6365075
AT4G10230	+	6366257	6367181
AT4G10457	-	6466896	6467266
AT4G10465	+	6473543	6475430
AT4G10613	+	6561035	6561475
AT4G13610	+	7915018	7921227
AT4G14140	+	8146340	8152126
AT4G15096	+	8620593	8622632
AT4G16008	+	9067842	9068524
AT4G16015	+	9073214	9074821
AT4G17590	-	9801989	9802604
AT4G18260	-	10093535	10097514
AT4G18770	+	10311041	10313115
AT4G18960	+	10382867	10388550
AT4G21650	-	11501210	11504690
AT4G23330	+	12192146	12194620
AT4G31910	+	15441088	15443906
AT4G32200	+	15548846	15555100
AT4G33300	-	16050460	16056530
AT4G34070	-	16323100	16326129
AT4G34071	+	16325755	16326845
AT5G06020	+	1811939	1812394
AT5G06030	+	1813920	1814372
AT5G06043	-	1817138	1817506
AT5G09570	+	2970670	2972182
AT5G10330	-	3247848	3250139
AT5G12870	-	4062727	4064995
AT5G14030	+	4526786	4529616
AT5G18630	+	6202611	6205739
AT5G18636	+	6211270	6212373
AT5G18860	+	6290678	6295813
AT5G19160	+	6430488	6432730
AT5G20230	+	6826508	6827631
AT5G25040	+	8622000	8624261
AT5G25200	-	8716769	8717872
AT5G27950	+	9984055	9987994
AT5G28550	-	10557726	10559783
AT5G28590	-	10579450	10581563
AT5G28690	+	10722742	10724095
AT5G28919	+	10940037	10941775
AT5G28920	-	10940039	10943382
AT5G29044	+	11107385	11107516
AT5G29210	-	11153470	11153949
AT5G29231	-	11155098	11155214
AT5G29560	-	11190547	11191967
AT5G29624	+	11302368	11303834
AT5G29807	-	11324128	11324382
AT5G30341	+	11383217	11383871
AT5G30490	+	11629213	11631760
AT5G30500	+	11632575	11634156
AT5G30510	-	11636256	11638528
AT5G30520	-	11653422	11653868
AT5G32017	+	11802285	11802356
AT5G32597	-	12252989	12253120
AT5G32619	-	12294772	12295321
AT5G33210	-	12482287	12482943
AT5G33390	+	12679019	12680050
AT5G33393	-	12673660	12675818
AT5G33406	-	12693688	12695633
AT5G33421	-	12721917	12722018
AT5G33439	-	12756128	12756442
AT5G34581	+	12937596	12938248
AT5G35190	+	13451411	13452397
AT5G35195	-	13466803	13466979
AT5G35200	-	13479392	13483281
AT5G35810	-	14010658	14011779
AT5G35830	-	14017543	14018646
AT5G36130	-	14226523	14227041
AT5G36180	+	14256258	14259365
AT5G36228	+	14288579	14290488
AT5G37150	+	14718560	14721792
AT5G37160	+	14722656	14725606
AT5G37240	-	14754975	14760710
AT5G37430	+	14859660	14861538
AT5G37630	+	14964560	14969995
AT5G38280	-	15310351	15314553
AT5G38920	-	15598949	15599669
AT5G38930	+	15602303	15603071
AT5G38940	+	15605987	15606896
AT5G39190	-	15709819	15710809
AT5G39690	+	15905399	15907415
AT5G40430	-	16193655	16194959
AT5G44160	+	17790168	17792913
AT5G44270	+	17850863	17852967
AT5G45260	+	18343430	18349836
AT5G46660	+	18949408	18950325
AT5G47260	+	19206638	19209743
AT5G47280	+	19210384	19212786
AT5G48060	+	19492522	19496228
AT5G49680	+	20193611	20205533
AT5G51650	-	20995429	20996475
AT5G52070	+	21178537	21182251
AT5G52280	+	21244059	21247480
AT5G55760	+	22584448	22588189
AT5G55940	-	22673224	22675274
AT5G56040	+	22712104	22715854
AT5G56060	+	22721234	22722118
AT5G56380	-	22855898	22858241
AT5G57655	+	23363986	23367265
AT5G59280	-	23931367	23932365
AT5G62165	+	24981926	24985746
no K9m2 in WT
AT1G02230	-	435174	436776
AT1G02250	-	437951	439559
AT1G03080	-	731704	737332
AT1G03770	+	944594	947481
AT1G03780	-	947643	951809
AT1G03840	-	967502	970129
AT1G05320	+	1553602	1557732
AT1G06225	+	1905974	1906225
AT1G06230	+	1907088	1910847
AT1G09210	-	2972844	2976752
AT1G09220	-	2977794	2978970
AT1G09960	+	3244215	3247202
AT1G11400	+	3837821	3840207
AT1G11410	+	3841286	3844432
AT1G11420	-	3844581	3846872
AT1G11470	-	3859874	3860522
AT1G11475	+	3862399	3864030
AT1G11480	-	3864153	3866969
AT1G11490	-	3868884	3870065
AT1G11500	+	3870833	3871570
AT1G11510	-	3871778	3872836
AT1G11520	+	3873029	3873619
AT1G11530	+	3874437	3875484
AT1G11540	-	3875442	3877155
AT1G12260	-	4162830	4164485
AT1G12740	+	4342280	4344855
AT1G12750	-	4344983	4348326
AT1G13480	-	4622631	4624067
AT1G13490	-	4624712	4626061
AT1G13500	-	4627786	4629166
AT1G13510	-	4629200	4630818
AT1G13520	-	4631775	4633245
AT1G13530	-	4633737	4635126
AT1G13540	-	4635460	4636802
AT1G13550	-	4636981	4638327
AT1G14100	+	4827958	4829584
AT1G14120	-	4833515	4835086
AT1G14130	-	4835721	4837613
AT1G16530	-	5651363	5652876
AT1G16630	-	5682111	5684860
AT1G16640	+	5686596	5687708
AT1G16650	+	5687936	5691191
AT1G16970	-	5800760	5805792
AT1G16980	+	5807304	5811481
AT1G17000	+	5812721	5816655
AT1G17010	+	5817560	5819345
AT1G17020	+	5820199	5822006
AT1G17030	+	5822361	5824448
AT1G18870	+	6515635	6519273
AT1G18871	-	6519300	6519476
AT1G18950	+	6546390	6551878
AT1G18960	+	6552743	6553931
AT1G18970	-	6554559	6555368
AT1G19460	+	6738475	6739725
AT1G19464	+	6740491	6740582
AT1G19470	+	6741287	6742525
AT1G20750	-	7203292	7208988
AT1G20760	+	7209359	7214982
AT1G20850	+	7252163	7253720
AT1G21200	+	7421206	7423132
AT1G21202	+	7423507	7423600
AT1G21210	+	7424642	7427030
AT1G21240	+	7434292	7436819
AT1G21245	+	7436831	7437331
AT1G21250	+	7439255	7442102
AT1G21270	+	7444919	7447537
AT1G21280	-	7447478	7448451
AT1G21281	+	7448540	7448671
AT1G21310	-	7453224	7454997
AT1G22010	+	7749560	7750051
AT1G22015	-	7750991	7753508
AT1G22020	+	7754310	7757372
AT1G22240	+	7853073	7854952
AT1G22250	+	7858853	7859755
AT1G22260	-	7859619	7865238
AT1G22270	+	7865470	7866128
AT1G22275	+	7867122	7872607
AT1G22280	+	7873922	7875867
AT1G22290	-	7876955	7877904
AT1G22550	-	7966522	7968630
AT1G22910	+	8105578	8108153
AT1G22920	-	8109703	8112040
AT1G23100	+	8195765	8196464
AT1G23110	-	8196436	8198055
AT1G23120	+	8198709	8199546
AT1G23140	-	8202250	8203204
AT1G23340	-	8283633	8286821
AT1G23790	+	8409952	8412030
AT1G23800	-	8412040	8414868
AT1G24320	-	8626304	8630960
AT1G24330	+	8631768	8634824
AT1G24650	+	8734556	8737301
AT1G25055	+	8806635	8808081
AT1G26973	-	9363183	9363275
AT1G26975	+	9364458	9364557
AT1G27000	+	9373913	9376707
AT1G28305	-	9904721	9905503
AT1G28306	-	9907189	9907602
AT1G29410	-	10297863	10299991
AT1G29418	+	10300864	10301288
AT1G29420	-	10301138	10301937
AT1G29430	-	10302636	10303321
AT1G29440	-	10304493	10305094
AT1G29450	-	10305937	10306485
AT1G29460	-	10307493	10308129
AT1G29465	+	10308560	10309784
AT1G29470	-	10310231	10314034
AT1G29480	+	10317922	10318697
AT1G29490	+	10319730	10320388
AT1G29500	+	10321196	10321850
AT1G29510	+	10322560	10323175
AT1G29520	+	10323641	10324729
AT1G30050	+	10543006	10544575
AT1G30070	-	10546575	10548135
AT1G30790	+	10932695	10934048
AT1G31090	+	11094388	11095630
AT1G31360	+	11232314	11237511
AT1G31370	-	11238279	11239344
AT1G31380	-	11240432	11241080
AT1G31390	-	11243172	11244373
AT1G31400	-	11245206	11246462
AT1G31620	+	11316922	11317875
AT1G32582	+	11785916	11786017
AT1G32583	+	11787331	11788083
AT1G32585	-	11788495	11789157
AT1G32600	+	11794782	11795663
AT1G32610	-	11795589	11797121
AT1G32900	-	11920370	11923746
AT1G33280	+	12072721	12073819
AT1G33290	+	12074079	12076084
AT1G33500	+	12152553	12154695
AT1G33709	-	12219351	12219482
AT1G33710	+	12219637	12220269
AT1G33820	-	12278418	12279431
AT1G33830	-	12279927	12281386
AT1G33840	-	12283842	12285330
AT1G33960	+	12346212	12348493
AT1G34095	-	12411648	12412492
AT1G34160	+	12441371	12443234
AT1G34180	+	12448545	12451265
AT1G34190	+	12451429	12454120
AT1G35250	-	12932919	12934457
AT1G35255	-	12935625	12936531
AT1G35260	-	12936827	12937765
AT1G35890	+	13342512	13343165
AT1G43790	+	16578335	16578857
AT1G43810	-	16582887	16583240
AT1G48090	-	17735679	17761639
AT1G48500	+	17935144	17938330
AT1G49200	+	18201895	18202836
AT1G49210	+	18205557	18206432
AT1G49240	+	18219540	18221981
AT1G49245	+	18222418	18222929
AT1G50880	+	18864505	18865650
AT1G50890	-	18865839	18869707
AT1G51470	+	19091081	19094082
AT1G51490	+	19098556	19101120
AT1G53160	+	19810087	19811276
AT1G53785	-	20081466	20082670
AT1G53790	-	20082749	20085123
AT1G53800	+	20085367	20088168
AT1G53801	-	20086879	20087841
AT1G53820	+	20095159	20096091
AT1G54470	+	20348368	20352869
AT1G55430	-	20701315	20703288
AT1G55440	-	20705165	20707126
AT1G55545	-	20742653	20746840
AT1G55546	+	20747494	20748775
AT1G55560	-	20757987	20760322
AT1G55928	+	20920855	20922127
AT1G55930	+	20922382	20925897
AT1G56750	+	21273217	21273253
AT1G56780	+	21274726	21274762
AT1G56790	+	21275470	21275551
AT1G56820	+	21276979	21277060
AT1G56840	+	21277744	21277780
AT1G56860	+	21278823	21278859
AT1G56880	+	21280017	21280098
AT1G56890	+	21280352	21280388
AT1G56910	+	21281526	21281607
AT1G56930	+	21282312	21282348
AT1G56940	+	21283055	21283136
AT1G56960	+	21283843	21283879
AT1G56970	+	21284587	21284668
AT1G56980	+	21284917	21284953
AT1G56990	+	21285375	21285411
AT1G57020	+	21286907	21286943
AT1G57030	+	21287651	21287732
AT1G57050	+	21288439	21288475
AT1G57060	+	21289184	21289265
AT1G57070	+	21289514	21289550
AT1G57110	+	21291502	21291538
AT1G57130	+	21292575	21292611
AT1G57150	+	21293777	21293858
AT1G57170	+	21294568	21294604
AT1G57180	+	21295126	21295207
AT1G57200	+	21295913	21295949
AT1G57210	+	21296657	21296738
AT1G57230	+	21297448	21297484
AT1G57260	+	21298793	21298829
AT1G57270	+	21299537	21299618
AT1G57280	+	21299870	21299906
AT1G57290	+	21300328	21300364
AT1G57320	+	21301674	21301710
AT1G57330	+	21302418	21302499
AT1G57350	+	21303209	21303245
AT1G57360	+	21303767	21303848
AT1G57390	+	21305299	21305380
AT1G57420	+	21306648	21306729
AT1G57440	+	21307442	21307478
AT1G57470	+	21308976	21309012
AT1G57480	+	21309720	21309801
AT1G57500	+	21310514	21310550
AT1G57540	-	21313994	21315167
AT1G57730	-	21384523	21385047
AT1G57750	-	21387646	21389374
AT1G58370	+	21688249	21691986
AT1G58380	+	21692697	21693921
AT1G58400	-	21699830	21702783
AT1G58410	-	21704850	21707920
AT1G59500	-	21858158	21860279
AT1G61840	+	22851054	22853498
AT1G63190	+	23435500	23436667
AT1G63205	-	23441354	23442342
AT1G63206	+	23443307	23444596
AT1G63500	+	23559351	23562562
AT1G63510	-	23562850	23562921
AT1G63520	+	23563550	23565806
AT1G63522	-	23565868	23566145
AT1G63535	-	23569708	23569890
AT1G63560	+	23576757	23577941
AT1G64400	-	23919261	23923446
AT1G64563	-	23978748	23979962
AT1G64900	+	24116878	24118647
AT1G64910	-	24118800	24120410
AT1G64920	-	24121103	24122461
AT1G65130	-	24200135	24204685
AT1G65140	+	24205280	24206889
AT1G65150	-	24207504	24209438
AT1G65160	+	24209887	24211401
AT1G65170	+	24213276	24214779
AT1G65180	-	24215404	24217533
AT1G67260	-	25171891	25172970
AT1G67440	-	25267467	25269382
AT1G67455	+	25271808	25273138
AT1G67460	-	25273289	25275280
AT1G67865	-	25449952	25450400
AT1G67875	+	25456362	25456556
AT1G67880	-	25457584	25459398
AT1G67890	+	25460842	25466455
AT1G70310	-	26488969	26491098
AT1G70820	+	26709180	26711926
AT1G70830	-	26713609	26715124
AT1G70840	-	26716644	26717728
AT1G70850	-	26718528	26720491
AT1G70870	-	26724682	26725225
AT1G70880	-	26726543	26727440
AT1G70890	-	26729288	26730206
AT1G71720	+	26987406	26989652
AT1G71730	-	26989722	26990571
AT1G71740	+	26990907	26991299
AT1G71750	-	26991438	26992822
AT1G71760	+	26993012	26994279
AT1G71770	-	26994170	26997109
AT1G71780	-	26998748	27000312
AT1G71910	+	27068594	27069609
AT1G73960	-	27808706	27818107
AT1G74110	-	27870328	27872029
AT1G74720	+	28078814	28082491
AT1G74730	+	28082518	28083648
AT1G74740	-	28083607	28086305
AT1G74750	+	28090461	28093028
AT1G74770	-	28093232	28098495
AT1G74780	+	28099476	28101846
AT1G74790	+	28102426	28105557
AT1G76780	+	28821535	28827150
AT1G76790	-	28827080	28828567
AT1G77100	-	28970666	28971960
AT1G78740	-	29615387	29616385
AT1G78750	-	29618015	29619588
AT1G78760	-	29620067	29621631
AT1G78770	+	29621812	29626340
AT2G02100	+	528349	529107
AT2G02120	+	538249	539054
AT2G02180	+	560863	563232
AT2G02770	-	776425	779785
AT2G02780	-	781846	784645
AT2G03010	+	879246	881470
AT2G03110	+	935335	936638
AT2G03120	+	937419	940336
AT2G03130	+	940741	941073
AT2G03140	+	941997	950031
AT2G03640	-	1104304	1106788
AT2G04070	-	1353752	1355787
AT2G04080	-	1357186	1359250
AT2G04620	-	1610503	1612899
AT2G05120	-	1841906	1846855
AT2G05140	+	1853932	1854900
AT2G05410	+	1976915	1978550
AT2G05600	+	2072643	2073544
AT2G05620	-	2081006	2081855
AT2G09970	-	3787075	3787774
AT2G09990	+	3788411	3789132
AT2G14160	-	5983547	5983883
AT2G15029	-	6511152	6511253
AT2G15240	-	6622607	6626056
AT2G15370	-	6705182	6706865
AT2G15480	+	6765763	6767715
AT2G15490	+	6768717	6770582
AT2G15500	+	6770789	6771833
AT2G15660	-	6831324	6832658
AT2G15670	+	6835215	6836703
AT2G15680	+	6838077	6838723
AT2G15690	-	6838077	6840859
AT2G15695	-	6840962	6843516
AT2G16480	-	7147357	7148931
AT2G16485	-	7150451	7152304
AT2G16520	-	7169004	7169662
AT2G16530	-	7170058	7172405
AT2G17060	+	7429493	7433959
AT2G17070	-	7437945	7438736
AT2G17080	-	7440408	7441199
AT2G17120	+	7466129	7467901
AT2G17130	-	7467896	7469636
AT2G17140	+	7469893	7473708
AT2G17550	-	7641356	7644914
AT2G17770	+	7730185	7731243
AT2G17780	-	7731967	7734486
AT2G17785	-	7735268	7736009
AT2G17787	+	7738157	7740101
AT2G17790	+	7740717	7746755
AT2G17900	-	7780410	7783765
AT2G17930	-	7791370	7809312
AT2G18570	+	8070402	8072090
AT2G19930	-	8614422	8619523
AT2G20463	-	8830814	8831203
AT2G20465	-	8832134	8832625
AT2G20470	-	8833358	8836578
AT2G20480	-	8837646	8838614
AT2G20790	-	8957009	8959825
AT2G20800	-	8960333	8962842
AT2G21730	+	9287124	9288703
AT2G21740	-	9289066	9289443
AT2G21750	-	9290447	9290824
AT2G21760	+	9291114	9291185
AT2G21770	+	9291917	9296616
AT2G21780	+	9298116	9298749
AT2G21790	+	9300350	9304922
AT2G21800	+	9305234	9309004
AT2G21810	+	9309334	9309720
AT2G21820	-	9309965	9310327
AT2G21830	+	9310793	9312977
AT2G21910	+	9348578	9350110
AT2G22040	-	9381518	9383340
AT2G22050	+	9383764	9384942
AT2G22055	+	9386658	9386897
AT2G22060	+	9388072	9389225
AT2G24370	-	10377059	10380143
AT2G24380	+	10380656	10380728
AT2G24690	-	10506630	10510141
AT2G24692	+	10510683	10511053
AT2G24693	+	10513137	10513904
AT2G24700	-	10520095	10522490
AT2G24720	-	10529862	10532919
AT2G24740	-	10536769	10539036
AT2G24990	+	10632293	10635378
AT2G25000	+	10636816	10638492
AT2G25010	+	10638610	10640742
AT2G25011	-	10641359	10641695
AT2G25052	-	10667153	10667305
AT2G25530	+	10870137	10873835
AT2G25540	-	10873900	10879155
AT2G26610	+	11325849	11331252
AT2G26680	-	11350879	11352480
AT2G26690	-	11354225	11358071
AT2G26692	+	11357797	11358371
AT2G27350	-	11706627	11711326
AT2G27360	+	11713276	11715143
AT2G27370	-	11715528	11717082
AT2G27385	-	11723574	11724408
AT2G28880	-	12405822	12410605
AT2G28890	-	12412673	12415312
AT2G28960	-	12444991	12449424
AT2G28970	+	12450996	12455240
AT2G28990	+	12462132	12466618
AT2G29000	+	12467858	12472114
AT2G29020	+	12476801	12478777
AT2G29030	-	12478850	12478921
AT2G29525	+	12645422	12647897
AT2G29530	-	12647877	12649464
AT2G29580	+	12659000	12661413
AT2G29590	-	12661533	12662534
AT2G29620	-	12669818	12672880
AT2G29628	-	12673909	12674034
AT2G29630	+	12674063	12677388
AT2G29690	+	12700948	12704052
AT2G29700	+	12704497	12705244
AT2G29710	+	12705750	12707420
AT2G29730	+	12710614	12712258
AT2G29740	+	12713787	12715444
AT2G29750	+	12716804	12718773
AT2G29760	+	12719961	12722929
AT2G29770	-	12722488	12723952
AT2G29780	-	12724863	12726405
AT2G29790	-	12727961	12729532
AT2G29800	-	12730016	12731679
AT2G29810	-	12733179	12734330
AT2G29820	-	12735439	12736605
AT2G29830	-	12737488	12738676
AT2G29860	-	12744743	12745465
AT2G29870	+	12748269	12748868
AT2G29890	+	12751227	12756673
AT2G29900	+	12756823	12758202
AT2G29910	-	12758224	12760194
AT2G29930	-	12763433	12765635
AT2G29940	+	12767216	12773700
AT2G29950	+	12774662	12775512
AT2G29960	-	12776110	12777656
AT2G29970	+	12783463	12787015
AT2G30320	-	12932805	12934973
AT2G30330	-	12935844	12936814
AT2G30340	-	12938296	12939659
AT2G30390	-	12958104	12961167
AT2G30395	-	12961251	12962166
AT2G30400	+	12963638	12964631
AT2G30410	+	12966366	12967887
AT2G30420	-	12967904	12969239
AT2G30940	+	13175610	13177264
AT2G30942	+	13177948	13179098
AT2G31750	+	13504310	13507100
AT2G31751	-	13507174	13507578
AT2G31760	+	13515570	13517467
AT2G31850	+	13547276	13547617
AT2G31862	+	13552626	13553541
AT2G31865	-	13553673	13556613
AT2G31870	-	13556938	13560921
AT2G31900	-	13567837	13576700
AT2G31910	+	13578794	13581096
AT2G32140	-	13662704	13664252
AT2G32150	+	13666083	13667841
AT2G32160	+	13669290	13673346
AT2G32170	+	13673533	13678831
AT2G32179	+	13678918	13680453
AT2G32180	-	13679327	13680333
AT2G32380	-	13753688	13754868
AT2G32390	-	13755545	13759000
AT2G33810	+	14312077	14313148
AT2G33815	-	14312084	14313129
AT2G33820	-	14313369	14315369
AT2G33830	-	14316560	14317427
AT2G33835	-	14318863	14321776
AT2G33840	+	14322020	14324575
AT2G34185	+	14441418	14442888
AT2G34186	-	14442933	14443028
AT2G34190	+	14443888	14446595
AT2G34200	+	14447727	14449084
AT2G34202	-	14450057	14450156
AT2G34204	+	14450583	14450691
AT2G34208	+	14452076	14452193
AT2G34210	+	14453017	14457601
AT2G34300	-	14480744	14484509
AT2G34310	-	14484794	14487067
AT2G34315	-	14487333	14490135
AT2G34730	+	14661690	14664700
AT2G34890	-	14725274	14728350
AT2G35075	+	14793761	14796102
AT2G35080	-	14796324	14798527
AT2G36360	-	15249983	15254694
AT2G36480	-	15309883	15313353
AT2G36485	-	15314033	15314873
AT2G36490	-	15315100	15321351
AT2G36500	+	15325107	15327231
AT2G36700	-	15391785	15393500
AT2G36720	+	15400150	15406497
AT2G36724	+	15408453	15408866
AT2G36730	-	15412147	15413652
AT2G36740	-	15413769	15416914
AT2G36750	-	15417541	15419117
AT2G36760	-	15420121	15421673
AT2G36770	-	15422218	15423845
AT2G36780	-	15424569	15426233
AT2G36790	-	15427269	15428945
AT2G36792	+	15427434	15429043
AT2G36800	-	15430459	15432095
AT2G37270	-	15654756	15656300
AT2G37280	+	15657479	15663496
AT2G37290	-	15663506	15668414
AT2G37300	-	15669678	15670524
AT2G37310	-	15671879	15674158
AT2G37320	+	15674287	15675930
AT2G37420	+	15707410	15712425
AT2G37800	-	15848117	15850688
AT2G37810	-	15852428	15853129
AT2G38185	+	16007004	16010246
AT2G38230	+	16018534	16019586
AT2G38720	+	16195125	16199344
AT2G38730	-	16199434	16201181
AT2G38900	+	16250293	16251145
AT2G38905	-	16251177	16251581
AT2G38910	-	16252292	16254561
AT2G38920	-	16255224	16258080
AT2G38940	+	16264306	16267303
AT2G39110	+	16326742	16328763
AT2G39120	+	16328872	16330035
AT2G39130	-	16330034	16334344
AT2G39230	+	16388725	16391328
AT2G39240	-	16391864	16394905
AT2G40530	+	16934580	16935286
AT2G41610	+	17354235	17355317
AT2G41620	-	17354382	17362162
AT2G41990	+	17534335	17536015
AT2G42000	-	17536321	17536906
AT2G42005	-	17538270	17539660
AT2G42010	-	17539891	17545478
AT2G42388	+	17657303	17658161
AT2G42390	-	17658331	17659666
AT2G42395	-	17660216	17661112
AT2G42400	-	17661310	17663917
AT2G42410	+	17665228	17665872
AT2G42420	+	17667856	17667926
AT2G42430	+	17670522	17672373
AT2G42440	-	17675920	17676794
AT2G42450	-	17679331	17682097
AT2G42460	-	17683477	17686322
AT2G42810	-	17819012	17823769
AT2G42820	-	17824415	17825622
AT2G42830	+	17827332	17831090
AT2G42835	-	17830342	17831919
AT2G42840	-	17833193	17834613
AT2G42850	+	17838732	17840509
AT2G42860	+	17840842	17842190
AT2G43660	-	18110828	18111658
AT2G43670	+	18112202	18113120
AT2G43680	+	18115426	18118908
AT2G43690	+	18119666	18121660
AT2G43700	+	18123567	18125921
AT2G44525	+	18389146	18390589
AT2G44530	+	18390591	18393219
AT2G44550	-	18396457	18398218
AT2G44560	-	18398856	18400783
AT2G44570	-	18401318	18403344
AT2G44578	-	18407722	18408402
AT2G44581	-	18405072	18405509
AT2G44840	+	18502416	18503347
AT2G45240	+	18663013	18666151
AT2G45250	+	18668538	18670103
AT2G45260	-	18671604	18673487
AT2G45880	-	18885592	18889651
AT2G45890	+	18890546	18892639
AT2G45900	-	18893142	18895747
AT2G46280	-	19010499	19012644
AT2G46290	-	19012844	19014952
AT2G46470	+	19079385	19082195
AT2G46480	-	19083477	19085458
AT2G46490	+	19086478	19087125
AT2G46495	-	19087326	19092776
AT2G46560	-	19122443	19132928
AT2G46860	+	19260757	19262344
AT2G46870	+	19267987	19269473
AT2G46880	-	19271642	19273515
AT2G46890	-	19273802	19275239
AT3G02290	+	458419	461026
AT3G02300	+	461155	464181
AT3G02310	-	464286	467081
AT3G02315	+	469667	469740
AT3G02320	+	469941	473724
AT3G04390	-	1165381	1165771
AT3G04400	+	1167282	1168665
AT3G04410	+	1168843	1169211
AT3G04420	+	1172752	1174473
AT3G04430	-	1175512	1176992
AT3G05370	-	1536020	1538725
AT3G05720	-	1687998	1691742
AT3G06370	-	1930402	1934079
AT3G06380	+	1936130	1938227
AT3G06390	-	1938738	1939785
AT3G06400	+	1940998	1946930
AT3G06530	+	2022602	2033797
AT3G06860	+	2161875	2166355
AT3G06868	+	2167736	2169228
AT3G06870	-	2167853	2168966
AT3G06880	-	2169862	2175692
AT3G06890	+	2176862	2177592
AT3G06895	+	2178135	2178297
AT3G06910	-	2178636	2181203
AT3G07820	-	2496446	2498101
AT3G07830	-	2499249	2501027
AT3G07840	-	2501899	2503571
AT3G08840	-	2679654	2686230
AT3G09110	-	2794170	2795996
AT3G09120	-	2797434	2798769
AT3G09130	+	2799317	2800510
AT3G09140	-	2800858	2802800
AT3G09790	-	3003867	3006197
AT3G09800	-	3006520	3008494
AT3G09810	+	3008699	3011442
AT3G11964	-	3793963	3806632
AT3G11980	+	3814242	3817123
AT3G12200	-	3886999	3890833
AT3G12203	-	3891364	3893988
AT3G12210	+	3894785	3896073
AT3G12220	-	3896538	3899026
AT3G12230	-	3899438	3901886
AT3G12240	-	3902443	3904925
AT3G12250	+	3905521	3908990
AT3G12710	-	4040331	4041989
AT3G12720	-	4043317	4044616
AT3G13000	-	4157974	4162072
AT3G13010	-	4162938	4164740
AT3G13020	-	4167002	4168924
AT3G13230	+	4269985	4271211
AT3G13235	-	4271265	4274462
AT3G13240	+	4275767	4276247
AT3G13275	-	4289201	4289849
AT3G13277	+	4290089	4291602
AT3G13280	-	4295334	4297007
AT3G13830	+	4553950	4555083
AT3G13840	-	4555312	4556844
AT3G13845	-	4557328	4558586
AT3G13960	+	4608390	4610406
AT3G14990	+	5047407	5049884
AT3G15000	+	5050264	5052439
AT3G15340	-	5159705	5162848
AT3G16670	+	5681425	5682337
AT3G16680	+	5683342	5684251
AT3G16690	-	5684365	5686496
AT3G16700	+	5687727	5689725
AT3G17520	-	5999295	6000376
AT3G17530	+	6000866	6002288
AT3G17540	+	6002789	6003979
AT3G17550	-	6005120	6006010
AT3G17560	+	6006768	6008009
AT3G17570	+	6009413	6010568
AT3G17690	+	6045008	6048494
AT3G17700	+	6048922	6052558
AT3G20150	+	7031338	7036505
AT3G20155	+	7037141	7038381
AT3G20160	+	7039001	7040035
AT3G20170	+	7041733	7043347
AT3G20180	-	7043391	7043847
AT3G20475	+	7143460	7151020
AT3G21140	-	7409448	7412231
AT3G21150	-	7412642	7413545
AT3G21160	-	7413853	7418416
AT3G21170	+	7419982	7421166
AT3G21175	+	7422042	7424911
AT3G21180	+	7425525	7432206
AT3G21190	-	7432305	7434671
AT3G21200	+	7436032	7438017
AT3G21210	-	7437970	7440832
AT3G21215	-	7441841	7445309
AT3G21220	+	7445763	7447357
AT3G21230	-	7448046	7452006
AT3G23710	+	8534039	8536381
AT3G25070	+	9132317	9134037
AT3G25080	+	9136638	9138059
AT3G25099	-	9143790	9143897
AT3G25100	+	9144006	9146216
AT3G25440	+	9225204	9226947
AT3G26480	-	9688510	9692064
AT3G26490	+	9705379	9707398
AT3G27010	-	9958613	9960135
AT3G28390	-	10630662	10635204
AT3G28540	+	10695681	10697360
AT3G28570	+	10711771	10713126
AT3G28580	+	10716860	10718566
AT3G29152	-	11115289	11115728
AT3G29830	+	11739528	11741326
AT3G43170	-	15183136	15183742
AT3G43660	+	15576212	15577035
AT3G43840	+	15711339	15711842
AT3G44920	-	16408023	16410126
AT3G44930	-	16413043	16415657
AT3G45430	-	16671744	16673585
AT3G45440	-	16675860	16677869
AT3G45500	-	16699403	16700678
AT3G45710	+	16793628	16795720
AT3G45720	+	16796031	16797930
AT3G45870	+	16878187	16879911
AT3G45880	-	16879899	16882533
AT3G46180	-	16965350	16967818
AT3G46190	+	16976874	16978330
AT3G46200	+	16980251	16982189
AT3G46206	-	16985631	16985750
AT3G46210	-	16987725	16989901
AT3G46680	-	17206303	17207728
AT3G46700	-	17211286	17212874
AT3G47080	-	17349091	17351381
AT3G47090	-	17352497	17355630
AT3G47200	-	17388485	17390220
AT3G47210	+	17396298	17398229
AT3G47220	+	17398961	17401747
AT3G47660	+	17582289	17585790
AT3G47730	-	17605045	17609881
AT3G47740	+	17611636	17615950
AT3G47750	+	17617412	17621874
AT3G47770	+	17629040	17633663
AT3G47780	+	17635464	17639998
AT3G47833	+	17659608	17661125
AT3G47836	-	17661245	17662750
AT3G47840	+	17662897	17665017
AT3G47850	-	17665057	17666998
AT3G47860	-	17667655	17669301
AT3G47870	-	17670665	17671992
AT3G49770	-	18471875	18472861
AT3G50300	+	18654937	18656388
AT3G51680	-	19184601	19185646
AT3G51690	-	19187353	19189140
AT3G51710	+	19193463	19194975
AT3G51720	+	19196030	19197613
AT3G51810	+	19225725	19226808
AT3G51820	-	19226980	19230034
AT3G52905	-	19624985	19626723
AT3G52910	-	19626999	19629427
AT3G53590	-	19878357	19882629
AT3G53600	+	19886510	19887037
AT3G53610	-	19887210	19889497
AT3G54570	-	20208927	20210180
AT3G54600	+	20221837	20224058
AT3G55734	+	20702626	20702785
AT3G55735	+	20704665	20704736
AT3G56090	-	20825026	20827014
AT3G56100	-	20827910	20830496
AT3G56650	+	20995731	20997110
AT3G56660	-	20997196	20999192
AT3G56690	-	21004672	21009674
AT3G56700	-	21010710	21013037
AT3G56705	+	21015238	21015788
AT3G56710	-	21017729	21018544
AT3G57570	+	21323475	21331276
AT3G57580	-	21331468	21333356
AT3G57660	+	21364723	21373791
AT3G58070	-	21517590	21518631
AT3G58193	+	21570037	21570116
AT3G58196	+	21570221	21570297
AT3G58200	-	21570870	21572442
AT3G58210	-	21573419	21575044
AT3G58220	-	21575427	21577459
AT3G58230	-	21577837	21578373
AT3G58240	-	21579507	21580804
AT3G58250	-	21581722	21583120
AT3G58260	-	21584731	21586346
AT3G58270	-	21586864	21588822
AT3G58280	-	21589489	21590744
AT3G58290	-	21591549	21592838
AT3G58300	-	21593741	21594367
AT3G58310	-	21595015	21596007
AT3G58320	-	21596544	21597305
AT3G58340	-	21600048	21601378
AT3G58350	-	21602429	21603939
AT3G58360	-	21604482	21605843
AT3G58370	-	21606751	21607515
AT3G58380	-	21608776	21610545
AT3G58390	-	21611007	21612194
AT3G58400	-	21613644	21615040
AT3G58410	-	21615848	21617206
AT3G58430	-	21624140	21627160
AT3G58440	-	21629423	21632226
AT3G58770	+	21743235	21746304
AT3G58780	+	21749437	21752884
AT3G58790	-	21753048	21757301
AT3G60080	+	22198284	22199771
AT3G60090	+	22201834	22202307
AT3G60100	+	22203706	22207423
AT3G60560	+	22393433	22393753
AT4G00940	-	403320	404810
AT4G00950	-	405673	407142
AT4G00970	+	418437	421694
AT4G00975	+	421973	423258
AT4G00980	-	422478	424588
AT4G00985	-	424717	424788
AT4G00990	+	426944	431821
AT4G01000	-	431963	433849
AT4G01010	-	434569	437242
AT4G01480	+	626118	628055
AT4G01535	+	669339	669830
AT4G01540	-	670483	672789
AT4G01550	-	673862	676411
AT4G01630	+	700653	701527
AT4G01640	+	702563	703600
AT4G01970	-	853922	857008
AT4G01995	+	873054	874772
AT4G02005	-	876908	879181
AT4G02660	-	1159667	1174321
AT4G02670	-	1176190	1178489
AT4G02680	-	1181049	1184930
AT4G02720	-	1204303	1205866
AT4G02725	+	1206004	1207436
AT4G02730	+	1207725	1209287
AT4G02733	-	1210140	1211532
AT4G02740	-	1217591	1220857
AT4G03038	-	1340115	1341289
AT4G03040	+	1341083	1343140
AT4G03050	+	1344182	1346501
AT4G03160	+	1397979	1398685
AT4G03165	-	1399378	1400291
AT4G03170	+	1400832	1401584
AT4G03175	-	1402187	1402864
AT4G03180	+	1403117	1404937
AT4G03500	+	1553090	1556569
AT4G03505	-	1556886	1557317
AT4G03510	-	1557118	1559426
AT4G04080	+	1963356	1964421
AT4G04695	-	2381632	2383994
AT4G05490	-	2771041	2772249
AT4G05494	-	2776204	2776362
AT4G08140	+	5135670	5136137
AT4G08280	+	5230323	5232193
AT4G08500	-	5403750	5407298
AT4G09190	+	5855173	5856324
AT4G09590	+	6066125	6066760
AT4G09780	-	6159535	6161375
AT4G09920	+	6224688	6225902
AT4G09930	+	6228553	6230076
AT4G09940	+	6231783	6233394
AT4G09950	+	6234759	6236309
AT4G09965	-	6244737	6245683
AT4G09970	+	6245958	6247765
AT4G10200	+	6353168	6355587
AT4G10240	-	6368932	6369522
AT4G10250	+	6370339	6371287
AT4G10260	-	6371373	6372766
AT4G10265	-	6373093	6373532
AT4G10270	+	6374730	6375206
AT4G10280	-	6375121	6376107
AT4G10450	-	6462949	6464540
AT4G10470	+	6476010	6477879
AT4G10480	-	6477872	6479161
AT4G10490	+	6483863	6485356
AT4G10540	-	6512511	6515739
AT4G10550	-	6516488	6520313
AT4G10620	+	6564275	6566500
AT4G10730	-	6609414	6614879
AT4G10740	-	6617139	6618422
AT4G11800	-	7093536	7099691
AT4G13600	-	7911175	7912774
AT4G13615	+	7924322	7925136
AT4G14145	-	8152285	8153673
AT4G14147	-	8153872	8156754
AT4G14465	+	8320626	8322197
AT4G15090	+	8614063	8618142
AT4G15093	+	8618340	8619643
AT4G15215	+	8672070	8679176
AT4G15230	+	8680182	8686880
AT4G15233	+	8688292	8694432
AT4G15236	+	8696683	8702727
AT4G15980	-	9057478	9059995
AT4G15990	-	9061281	9061688
AT4G16000	-	9063857	9064493
AT4G16024	-	9080852	9081257
AT4G16280	-	9206613	9214841
AT4G16610	-	9354343	9355309
AT4G16620	-	9358139	9360082
AT4G17215	+	9655848	9656588
AT4G17220	-	9656849	9659474
AT4G17230	-	9660996	9663783
AT4G17460	+	9739675	9741158
AT4G17470	-	9742771	9744872
AT4G17600	+	9803718	9804885
AT4G17610	-	9805526	9814923
AT4G17612	-	9815216	9815287
AT4G17615	+	9816465	9819325
AT4G17960	+	9970859	9972469
AT4G18270	-	10099375	10101908
AT4G18780	-	10312635	10316801
AT4G18950	+	10375375	10378401
AT4G18970	-	10389122	10390928
AT4G18975	-	10391976	10393904
AT4G19191	+	10496239	10498203
AT4G19200	+	10498887	10500733
AT4G19210	+	10501211	10505228
AT4G19515	-	10640168	10642205
AT4G19520	-	10642668	10647089
AT4G20160	+	10890993	10894981
AT4G20360	+	10989963	10991720
AT4G20362	-	10991626	10992170
AT4G21040	-	11234818	11235516
AT4G21430	-	11407815	11412170
AT4G21490	-	11436507	11438969
AT4G21610	+	11488988	11490410
AT4G21620	+	11491495	11492179
AT4G21630	-	11492260	11495512
AT4G21640	-	11496846	11500630
AT4G22430	+	11827786	11828917
AT4G22440	+	11831036	11832280
AT4G22460	-	11839172	11839573
AT4G23320	-	12189192	12191636
AT4G23340	-	12195463	12196803
AT4G23350	-	12197323	12199210
AT4G23360	-	12200279	12204802
AT4G23370	-	12206372	12213445
AT4G23375	-	12214079	12214177
AT4G23380	-	12214677	12216343
AT4G23387	-	12217457	12217537
AT4G23390	-	12217816	12219723
AT4G23400	+	12220753	12222381
AT4G23410	+	12223963	12225235
AT4G24400	+	12617266	12620694
AT4G24410	-	12623540	12624049
AT4G24415	+	12623546	12626442
AT4G24420	+	12627106	12627616
AT4G24430	+	12630728	12633085
AT4G24440	+	12633190	12634770
AT4G24450	+	12635436	12642807
AT4G24460	+	12642897	12645457
AT4G24470	+	12645552	12647975
AT4G24980	-	12847528	12848386
AT4G24990	-	12849719	12851643
AT4G25000	-	12851979	12853855
AT4G25130	-	12898601	12900074
AT4G25140	+	12900440	12901587
AT4G25150	-	12901544	12903135
AT4G25910	+	13163938	13165214
AT4G25920	+	13165484	13166881
AT4G25930	+	13168136	13169402
AT4G25940	-	13169650	13172890
AT4G27000	-	13554610	13557860
AT4G27010	+	13558472	13568302
AT4G27130	-	13604564	13606454
AT4G27140	+	13607335	13608037
AT4G27150	+	13609347	13610081
AT4G27160	+	13611802	13612569
AT4G27170	+	13613602	13614289
AT4G27180	-	13614862	13619162
AT4G27190	-	13620983	13623940
AT4G27220	-	13633959	13636718
AT4G27550	+	13755655	13759746
AT4G27560	-	13759847	13761565
AT4G27570	-	13763470	13765070
AT4G27580	-	13765667	13766603
AT4G29230	+	14410344	14414962
AT4G29450	-	14478843	14482632
AT4G29460	-	14482881	14483942
AT4G29470	-	14484345	14485823
AT4G29480	-	14486047	14487783
AT4G29490	+	14487900	14491531
AT4G30150	+	14742458	14749993
AT4G30720	-	14971912	14975525
AT4G30730	-	14976424	14976738
AT4G30740	-	14979252	14979527
AT4G30750	-	14981192	14982360
AT4G30970	-	15069272	15074594
AT4G30972	+	15074951	15075030
AT4G30975	+	15075048	15077578
AT4G30980	-	15079249	15081663
AT4G31650	+	15331146	15333327
AT4G31660	+	15334019	15335198
AT4G31670	-	15335873	15339597
AT4G31890	-	15426298	15429113
AT4G31895	-	15430230	15430303
AT4G31900	+	15431534	15438449
AT4G32180	-	15537565	15543910
AT4G32190	+	15544884	15547861
AT4G32620	+	15731514	15737278
AT4G32820	-	15831955	15841639
AT4G33280	-	16047358	16049359
AT4G33290	+	16049577	16050869
AT4G33310	+	16056160	16056420
AT4G33320	-	16057042	16057920
AT4G33330	-	16060016	16063074
AT4G33350	-	16064552	16066740
AT4G33355	+	16067006	16067823
AT4G33360	-	16067675	16069377
AT4G33520	+	16118899	16126154
AT4G33580	+	16138361	16141626
AT4G33585	-	16141537	16142311
AT4G33850	-	16227242	16228630
AT4G33860	-	16229953	16232339
AT4G33865	-	16233214	16234201
AT4G34080	+	16326960	16328048
AT4G34090	-	16326888	16330185
AT4G34100	+	16330472	16335079
AT4G34420	+	16456601	16460656
AT4G34430	+	16460924	16465327
AT4G34440	+	16465832	16468960
AT4G35190	+	16746604	16748271
AT4G35200	-	16749147	16749908
AT4G35210	+	16751229	16752244
AT4G35220	+	16752576	16754310
AT4G35520	+	16865493	16871769
AT4G35530	-	16871739	16873657
AT4G36470	-	17215030	17216533
AT4G36480	+	17218135	17221480
AT4G36490	+	17221999	17225019
AT4G36500	-	17225915	17226613
AT4G37030	+	17451922	17454754
AT4G38070	+	17876529	17882563
AT4G38080	+	17882958	17883606
AT4G38090	-	17883694	17884720
AT4G38092	+	17885334	17886884
AT5G01130	+	47569	49511
AT5G01140	+	49890	51436
AT5G01150	+	51987	53816
AT5G01320	-	129301	131624
AT5G01330	-	132318	134861
AT5G01650	-	242547	244108
AT5G01660	-	244501	248142
AT5G02190	+	435209	436895
AT5G02200	+	437458	438892
AT5G02210	-	439251	439872
AT5G02370	+	503406	507242
AT5G02380	-	506496	507242
AT5G02385	-	508428	508500
AT5G02390	-	508628	511708
AT5G04130	-	1121829	1128092
AT5G04140	+	1129853	1138443
AT5G05450	+	1612007	1615357
AT5G05460	+	1615530	1618903
AT5G05470	+	1620459	1622341
AT5G05940	+	1785928	1788437
AT5G05945	+	1788652	1788723
AT5G05950	+	1788768	1789439
AT5G05960	+	1790232	1790834
AT5G05965	-	1790789	1792635
AT5G06040	+	1815129	1816038
AT5G06050	+	1820133	1823772
AT5G06060	-	1823843	1825895
AT5G06070	-	1828151	1829187
AT5G07210	+	2252238	2256019
AT5G08360	+	2689714	2690975
AT5G08370	-	2690880	2693551
AT5G08380	-	2694678	2697725
AT5G08480	+	2743621	2745112
AT5G08490	-	2745209	2747758
AT5G09540	-	2962217	2963265
AT5G09550	+	2963778	2966728
AT5G09560	+	2967171	2969210
AT5G09580	+	2972640	2974777
AT5G09585	+	2974556	2975307
AT5G09590	+	2975549	2978751
AT5G10100	+	3157981	3160446
AT5G10270	-	3221608	3224766
AT5G10278	+	3228242	3232724
AT5G10280	+	3232570	3234211
AT5G10290	-	3235296	3238720
AT5G13660	+	4404607	4407178
AT5G13670	-	4407080	4409014
AT5G13917	-	4485170	4485313
AT5G13920	-	4485933	4487435
AT5G13930	+	4488690	4490266
AT5G13940	-	4490265	4492951
AT5G13950	-	4495973	4500683
AT5G14000	+	4518010	4519302
AT5G14010	+	4522151	4522937
AT5G14011	-	4523018	4523116
AT5G14020	-	4523522	4525865
AT5G15310	+	4974674	4976230
AT5G15320	+	4977538	4978897
AT5G15870	-	5182644	5184881
AT5G15880	+	5185781	5187709
AT5G15890	-	5187590	5189351
AT5G15900	-	5189494	5192073
AT5G15910	+	5193114	5195399
AT5G16240	+	5306810	5309935
AT5G16250	-	5310098	5310954
AT5G16260	+	5311210	5315770
AT5G16280	-	5323178	5331688
AT5G16800	-	5524317	5526592
AT5G16810	-	5526745	5529933
AT5G16820	+	5530276	5532892
AT5G17020	+	5594739	5602958
AT5G17110	-	5626566	5627477
AT5G17120	-	5628532	5629327
AT5G17930	-	5940000	5944432
AT5G17950	-	5944555	5944961
AT5G17960	-	5945667	5947466
AT5G17970	-	5949001	5951621
AT5G17980	+	5953598	5956747
AT5G17990	+	5957215	5959907
AT5G18000	-	5959902	5961644
AT5G18005	-	5962700	5962771
AT5G18010	-	5962899	5963407
AT5G18015	-	5965973	5966044
AT5G18020	-	5966185	5966679
AT5G18030	+	5968437	5968940
AT5G18640	+	6213249	6215784
AT5G18840	+	6282883	6286709
AT5G18850	+	6286849	6287592
AT5G20220	+	6821992	6825983
AT5G20225	-	6825263	6825942
AT5G20240	+	6829044	6831517
AT5G20250	+	6833672	6836790
AT5G20320	-	6859220	6869268
AT5G20470	-	6916326	6920122
AT5G22280	-	7373998	7375722
AT5G22290	-	7375926	7377647
AT5G22300	+	7379202	7381938
AT5G22760	+	7571638	7577869
AT5G22780	-	7589857	7598052
AT5G22790	-	7599149	7601693
AT5G23110	+	7758310	7775674
AT5G23260	+	7836099	7838508
AT5G23270	+	7838909	7841029
AT5G24670	+	8448100	8451221
AT5G24910	-	8567584	8570361
AT5G24940	-	8591410	8593604
AT5G24950	-	8595212	8597764
AT5G25030	-	8620086	8620994
AT5G25210	+	8723961	8725774
AT5G25430	+	8851254	8854262
AT5G25440	-	8854778	8856761
AT5G25450	+	8857000	8858479
AT5G25600	-	8912962	8914058
AT5G25610	-	8914236	8916803
AT5G27010	-	9503318	9507572
AT5G27070	+	9527744	9528607
AT5G27080	-	9529606	9531084
AT5G27090	+	9531848	9532411
AT5G27100	-	9535062	9538336
AT5G27110	-	9538575	9540650
AT5G27120	+	9540928	9543874
AT5G27490	-	9702838	9704722
AT5G27910	-	9940740	9941303
AT5G27920	-	9941909	9944782
AT5G28080	-	10090074	10092406
AT5G28680	-	10719441	10722017
AT5G35338	-	13566573	13567354
AT5G36190	-	14260339	14260776
AT5G36200	-	14261336	14263526
AT5G36230	+	14290614	14294256
AT5G36240	-	14295202	14296154
AT5G37210	-	14746455	14748612
AT5G37211	-	14748635	14748808
AT5G37220	+	14751107	14751751
AT5G37230	+	14752384	14753010
AT5G37351	-	14814536	14814727
AT5G37420	+	14857373	14859300
AT5G37440	-	14861589	14862790
AT5G37490	+	14904708	14906381
AT5G37500	-	14906922	14912444
AT5G37640	-	14970012	14970980
AT5G37650	-	14971241	14973064
AT5G37750	+	15013019	15014276
AT5G37760	+	15014398	15015449
AT5G38240	-	15294469	15296547
AT5G38250	-	15297873	15299939
AT5G38260	-	15300922	15303067
AT5G38550	-	15450011	15453009
AT5G38910	+	15596041	15596814
AT5G38950	+	15607923	15608280
AT5G38960	+	15610222	15611013
AT5G38970	-	15611904	15615115
AT5G39693	-	15908807	15909101
AT5G39700	-	15910989	15911652
AT5G40405	+	16186543	16188381
AT5G40410	+	16188602	16190454
AT5G40420	-	16190621	16192011
AT5G40440	+	16198910	16201855
AT5G40450	-	16201878	16210906
AT5G40451	-	16210988	16212849
AT5G40480	+	16230463	16241210
AT5G40820	-	16359973	16371126
AT5G41740	+	16705854	16710347
AT5G41750	+	16711137	16716171
AT5G41760	+	16724108	16727137
AT5G41840	-	16771664	16773491
AT5G41850	-	16773926	16775448
AT5G42325	-	16941330	16942079
AT5G42940	-	17233558	17237718
AT5G43110	+	17327070	17329165
AT5G43120	+	17329830	17331596
AT5G43695	+	17565476	17565778
AT5G43700	+	17567460	17568808
AT5G43710	-	17569357	17573897
AT5G43720	-	17574393	17576581
AT5G43725	+	17576768	17581450
AT5G43730	+	17577406	17580156
AT5G44265	-	17850006	17850543
AT5G44770	+	18082282	18083907
AT5G45240	+	18330933	18336316
AT5G45250	-	18339141	18343249
AT5G45600	+	18505129	18507096
AT5G45610	-	18513538	18516900
AT5G45670	+	18545721	18547677
AT5G45680	+	18548107	18549564
AT5G46500	+	18873681	18875014
AT5G46510	+	18877678	18884240
AT5G46640	+	18941704	18943802
AT5G46650	+	18947670	18948539
AT5G47240	+	19200828	19202871
AT5G47250	-	19203021	19205972
AT5G47290	-	19214267	19214658
AT5G47300	+	19215352	19216602
AT5G47306	+	19217480	19217602
AT5G47310	+	19218009	19220148
AT5G47520	-	19294588	19296963
AT5G47530	+	19298601	19300288
AT5G47540	-	19300492	19302801
AT5G48050	-	19489887	19490996
AT5G49060	+	19903724	19905689
AT5G49070	-	19905977	19907371
AT5G49100	-	19914596	19916340
AT5G49750	+	20228104	20230960
AT5G49760	+	20233598	20238525
AT5G49770	+	20239895	20244493
AT5G49780	+	20245813	20250321
AT5G49800	-	20251868	20253410
AT5G49810	+	20256569	20263606
AT5G50990	+	20756645	20758507
AT5G50995	-	20758904	20758940
AT5G51000	-	20759759	20760895
AT5G51010	+	20761792	20762929
AT5G51020	-	20762575	20764503
AT5G51030	-	20764985	20766732
AT5G51090	-	20789463	20790420
AT5G51100	-	20790522	20792927
AT5G51640	-	20992406	20994851
AT5G51660	+	20997441	21006653
AT5G52260	+	21237391	21238514
AT5G52270	-	21238869	21239826
AT5G52470	+	21311413	21313930
AT5G52480	-	21314059	21315084
AT5G52490	+	21316083	21317465
AT5G52495	-	21318106	21318189
AT5G52500	+	21318751	21320055
AT5G53350	+	21661124	21664933
AT5G53360	+	21665128	21666793
AT5G53580	-	21782280	21784226
AT5G53970	+	21927759	21930003
AT5G53980	+	21931271	21931975
AT5G53990	-	21932776	21934375
AT5G54000	-	21935002	21936290
AT5G54010	-	21937007	21938415
AT5G54020	-	21939090	21940760
AT5G54030	-	21943210	21944469
AT5G54040	-	21946073	21947863
AT5G54510	-	22148319	22150904
AT5G55770	+	22588871	22590958
AT5G55780	+	22593837	22595894
AT5G55790	-	22597896	22598561
AT5G55800	+	22598920	22600656
AT5G55810	-	22601234	22603527
AT5G55820	+	22603513	22611261
AT5G55880	-	22636330	22637430
AT5G55890	-	22639963	22641063
AT5G55930	+	22669941	22673332
AT5G56050	-	22718188	22719342
AT5G56070	+	22725905	22726430
AT5G56368	+	22851190	22851871
AT5G56369	+	22852672	22853049
AT5G56370	-	22853208	22855167
AT5G56800	+	22990215	22991534
AT5G56810	+	22991746	22993218
AT5G56820	+	22993560	22995064
AT5G56840	+	22997919	22999568
AT5G56870	+	23021422	23025875
AT5G57180	+	23185068	23188225
AT5G57181	+	23188288	23188386
AT5G57190	-	23188757	23192590
AT5G57620	+	23352043	23353792
AT5G57625	+	23355076	23356033
AT5G57630	-	23358073	23360484
AT5G57640	+	23361852	23362820
AT5G57650	-	23363023	23363511
AT5G57740	-	23411811	23414876
AT5G57747	+	23416329	23416445
AT5G57750	+	23416894	23417526
AT5G57760	+	23417941	23418493
AT5G57770	-	23418216	23420338
AT5G58880	+	23793192	23796730
AT5G58890	+	23798058	23798942
AT5G58950	-	23818154	23820899
AT5G58960	+	23822943	23825704
AT5G59230	+	23918781	23919605
AT5G59240	-	23919691	23920959
AT5G59250	+	23921118	23924203
AT5G59260	-	23925127	23927151
AT5G59270	-	23928377	23930461
AT5G59616	+	24034737	24035303
AT5G59650	+	24048572	24052326
AT5G59660	+	24052913	24057205
AT5G59662	-	24056368	24057637
AT5G59670	+	24058720	24062878
AT5G59680	+	24064018	24068027
AT5G59740	-	24087277	24090281
AT5G59930	+	24151752	24153722
AT5G60310	+	24285237	24287208
AT5G60320	+	24288034	24290061
AT5G60330	-	24290354	24290860
AT5G60340	-	24291105	24293117
AT5G60530	-	24351133	24353008
AT5G60540	-	24353849	24356028
AT5G60930	-	24532624	24539737
AT5G61980	+	24911698	24916404
AT5G61990	-	24916832	24920343
AT5G62160	+	24977333	24978489
AT5G62162	+	24979711	24979824
AT5G62170	-	24990203	24992775
AT5G62230	+	25013460	25019566
AT5G62240	-	25019584	25021992
AT5G62250	+	25022982	25025322
AT5G62260	+	25026253	25028814
AT5G62270	+	25029453	25031443
AT5G62600	-	25140277	25149902
AT5G63700	-	25511160	25514858
AT5G63710	+	25516640	25520024
AT5G63715	+	25522039	25522128
AT5G63920	+	25591714	25598504
AT5G64850	+	25938635	25940584
AT5G64855	+	25942292	25942372
AT5G65790	+	26340174	26341804
AT5G66020	-	26418419	26421917
