# Supplementary material for: Loss of the DNA Methyltransferase MET1 Induces H3K9 Hypermethylation at PcG Target Genes and Redistribution of H3K27 Trimethylation to Transposons in Arabidopsis thaliana
Source: PLoS Genet. 2012 Nov 29;8(11):e1003062. doi: 10.1371/journal.pgen.1003062 (PMC3510029; doi:10.1371/journal.pgen.1003062)
Supplement: Table S2 — List of genes that gain H3K9m2 marks in ibm1. (XLSX) [file pgen.1003062.s011.xlsx]

## Sheet: Feuil1
AT1G01040	+	23146	31227
AT1G01046	+	28500	28706
AT1G01050	-	31170	33153
AT1G01060	-	33379	37840
AT1G02980	+	677869	681310
AT1G02990	-	681396	687315
AT1G03000	-	687890	692560
AT1G03010	+	693480	696382
AT1G03020	-	698207	698515
AT1G03022	+	699121	699246
AT1G03030	+	701478	703864
AT1G03040	-	703906	706631
AT1G03050	+	707726	710041
AT1G03055	-	710018	711803
AT1G03060	-	712473	726891
AT1G03170	+	769632	770684
AT1G03180	+	773411	775344
AT1G03190	+	775527	780062
AT1G03200	+	780602	781285
AT1G04684	-	1310429	1310578
AT1G04690	+	1313563	1315749
AT1G04700	+	1316253	1320918
AT1G04710	+	1321903	1324781
AT1G04720	+	1324922	1324959
AT1G04730	-	1325384	1331085
AT1G04750	-	1331465	1333566
AT1G08030	-	2489559	2493247
AT1G08035	+	2494811	2495146
AT1G08040	-	2495339	2498761
AT1G08050	-	2498833	2501424
AT1G08060	-	2501739	2511081
AT1G08065	-	2511644	2513451
AT1G08370	+	2638178	2640551
AT1G08380	-	2640810	2641825
AT1G08390	+	2642211	2643282
AT1G08400	-	2643327	2646032
AT1G08410	+	2646186	2649376
AT1G08420	+	2649770	2657058
AT1G11160	+	3733139	3739842
AT1G11170	+	3740765	3744675
AT1G11660	+	3921056	3924555
AT1G14630	+	5020375	5021440
AT1G14640	+	5023651	5025950
AT1G14650	+	5027657	5031774
AT1G14660	-	5031967	5036443
AT1G14670	+	5037607	5040523
AT1G14680	+	5040856	5041728
AT1G14685	+	5042318	5044289
AT1G14840	-	5112079	5115423
AT1G14850	-	5116691	5123254
AT1G14860	+	5124737	5126146
AT1G14870	-	5128370	5129518
AT1G15740	+	5410903	5414914
AT1G15750	-	5414812	5421028
AT1G15757	-	5424237	5424571
AT1G15760	+	5425709	5426317
AT1G15770	-	5426887	5428275
AT1G15772	-	5428515	5429556
AT1G15780	-	5430178	5435916
AT1G20693	+	7176765	7178810
AT1G20696	+	7179442	7181489
AT1G20700	+	7182548	7183999
AT1G20710	+	7184475	7185257
AT1G20720	-	7185648	7192784
AT1G20950	-	7297228	7301404
AT1G20960	-	7301737	7310202
AT1G21630	+	7581141	7588140
AT1G21640	+	7588586	7592879
AT1G21650	-	7592653	7600153
AT1G21651	-	7600794	7604204
AT1G21660	+	7605688	7609054
AT1G21670	+	7610387	7612671
AT1G21680	+	7612994	7615328
AT1G21690	+	7615611	7618594
AT1G21695	+	7618929	7619908
AT1G21700	-	7619990	7624125
AT1G21710	+	7624385	7626105
AT1G21720	+	7626272	7628251
AT1G21730	+	7630096	7636583
AT1G21738	-	7640991	7641083
AT1G21740	+	7641569	7645067
AT1G21750	+	7645689	7648830
AT1G21760	+	7649183	7651805
AT1G21770	-	7651635	7652277
AT1G21780	+	7651871	7654003
AT1G21790	+	7654173	7655872
AT1G21800	-	7656109	7656180
AT1G21810	-	7656388	7658623
AT1G21830	-	7661107	7662597
AT1G22050	+	7771659	7773143
AT1G22060	-	7773052	7780575
AT1G22650	-	8013371	8015980
AT1G22651	+	8016115	8016276
AT1G22660	+	8017386	8021701
AT1G22670	-	8021843	8023505
AT1G23170	+	8212713	8215505
AT1G23180	+	8215710	8219573
AT1G23220	+	8242412	8244392
AT1G23230	+	8244429	8251730
AT1G24706	+	8741926	8755544
AT1G27750	+	9657372	9661945
AT1G28210	+	9854533	9860145
AT1G28220	-	9860290	9861421
AT1G29710	+	10387659	10389086
AT1G29720	-	10393783	10395589
AT1G29724	-	10397726	10400438
AT1G29730	-	10400550	10405860
AT1G29740	-	10407365	10412982
AT1G29750	-	10413866	10420509
AT1G30410	+	10738787	10747305
AT1G30420	+	10748798	10756298
AT1G30430	+	10756704	10756776
AT1G30440	+	10759457	10762376
AT1G30450	+	10762721	10769514
AT1G30455	+	10769704	10770757
AT1G30460	-	10770795	10775384
AT1G30470	+	10779153	10786648
AT1G30473	+	10786961	10788665
AT1G30475	-	10788208	10790107
AT1G30480	+	10790004	10792557
AT1G31860	-	11434088	11436587
AT1G31870	+	11436699	11440089
AT1G32750	-	11846227	11856241
AT1G33390	-	12099462	12104088
AT1G33400	-	12104764	12109504
AT1G33410	-	12109570	12118808
AT1G36160	+	13535377	13545220
AT1G44120	+	16783050	16789854
AT1G45160	-	17085986	17092985
AT1G45165	+	17093247	17093778
AT1G47330	+	17353490	17356315
AT1G47340	-	17356287	17358973
AT1G47560	+	17469191	17475800
AT1G48060	+	17731964	17733117
AT1G48070	-	17734086	17734791
AT1G48080	+	17735510	17735582
AT1G48090	-	17735679	17761639
AT1G48480	+	17922059	17924653
AT1G48490	-	17925603	17931090
AT1G49320	+	18249973	18251660
AT1G49330	+	18253711	18254706
AT1G49340	+	18256023	18268130
AT1G49350	+	18268639	18270938
AT1G49360	-	18270899	18273116
AT1G49610	-	18365347	18366860
AT1G49620	-	18369159	18370227
AT1G49630	-	18371261	18379049
AT1G49640	-	18379206	18380397
AT1G49650	-	18380920	18382302
AT1G49660	-	18382365	18383467
AT1G49760	+	18420148	18423715
AT1G49960	+	18502307	18505554
AT1G49970	-	18505238	18508277
AT1G49975	+	18508470	18509265
AT1G49980	+	18511639	18516840
AT1G49990	+	18517296	18518767
AT1G50000	-	18518727	18520917
AT1G50010	+	18521254	18523668
AT1G50020	-	18523614	18525363
AT1G50030	-	18526109	18543663
AT1G50090	-	18558309	18560462
AT1G50100	+	18561568	18561647
AT1G50110	-	18561685	18563942
AT1G50120	+	18565497	18569840
AT1G50140	-	18573403	18582370
AT1G50240	+	18610715	18617830
AT1G50250	-	18617877	18620731
AT1G50730	+	18798943	18806931
AT1G51720	+	19184440	19190200
AT1G51730	-	19190160	19192456
AT1G51740	+	19192511	19194968
AT1G54490	+	20353858	20360583
AT1G54500	-	20360621	20361455
AT1G54510	-	20362003	20366212
AT1G54520	+	20367115	20369728
AT1G54530	+	20370172	20370555
AT1G55290	-	20629788	20631155
AT1G55300	-	20631690	20633359
AT1G55310	+	20633732	20636564
AT1G55320	+	20637026	20640558
AT1G55325	+	20641103	20650885
AT1G55330	-	20652131	20652557
AT1G55340	+	20655497	20657314
AT1G55350	-	20657486	20668656
AT1G55360	-	20669888	20672392
AT1G55928	+	20920855	20922127
AT1G55930	+	20922382	20925897
AT1G55940	-	20926124	20929284
AT1G55950	-	20930504	20931115
AT1G55960	-	20931308	20933682
AT1G55970	-	20935794	20941955
AT1G55980	-	20942564	20945478
AT1G55990	-	20946152	20946616
AT1G56000	+	20947806	20950383
AT1G56010	-	20950236	20952946
AT1G56020	+	20955809	20957212
AT1G56030	-	20960763	20962215
AT1G56460	+	21149954	21153281
AT1G58050	-	21482255	21491504
AT1G58055	+	21492406	21492797
AT1G58060	-	21492950	21505476
AT1G58070	+	21506570	21507740
AT1G58080	-	21507979	21511205
AT1G58190	+	21544385	21551661
AT1G58200	-	21551852	21556792
AT1G58210	+	21557286	21561721
AT1G58220	-	21561908	21566630
AT1G58225	+	21567776	21568836
AT1G58227	+	21569813	21576879
AT1G58230	+	21577371	21582530
AT1G58235	-	21584082	21584306
AT1G58242	-	21585629	21586035
AT1G58245	-	21587917	21588189
AT1G58248	-	21589701	21589976
AT1G58250	-	21590707	21605286
AT1G59660	+	21928358	21933089
AT1G59890	+	22047495	22054726
AT1G59900	+	22054960	22057550
AT1G60986	+	22462665	22463315
AT1G60987	+	22464042	22464829
AT1G60989	+	22465825	22466386
AT1G60990	-	22465691	22469089
AT1G60995	-	22469305	22474381
AT1G61000	-	22474589	22477770
AT1G61010	-	22477963	22481396
AT1G61020	-	22481438	22481511
AT1G61030	+	22481561	22486045
AT1G62990	+	23341030	23344353
AT1G63000	+	23346058	23347778
AT1G63005	-	23349042	23349176
AT1G63010	-	23351382	23356311
AT1G63020	-	23358682	23366229
AT1G63490	-	23548321	23555695
AT1G64570	+	23982531	23987588
AT1G64580	-	23988741	23992412
AT1G64585	-	23993596	23993760
AT1G64590	+	23997196	23999172
AT1G64600	+	23999634	24002383
AT1G64610	-	24002388	24005613
AT1G64760	-	24057806	24060077
AT1G64770	+	24061102	24063224
AT1G64780	-	24064433	24066293
AT1G64790	-	24068600	24085690
AT1G64800	+	24088749	24089096
AT1G64810	+	24090221	24092201
AT1G64820	+	24092268	24094221
AT1G64830	-	24094934	24096229
AT1G64840	+	24097221	24099062
AT1G64850	-	24100098	24101313
AT1G64860	+	24101616	24104615
AT1G66730	+	24888571	24895486
AT1G66740	+	24896003	24897429
AT1G66750	+	24898378	24900916
AT1G67110	-	25065394	25069109
AT1G67120	-	25073225	25099189
AT1G67420	+	25259074	25264092
AT1G67430	+	25265822	25267452
AT1G67440	-	25267467	25269382
AT1G67630	-	25348103	25352069
AT1G70310	-	26488969	26491098
AT1G70320	-	26492185	26504944
AT1G70330	+	26506572	26508282
AT1G70340	-	26507624	26510276
AT1G70350	-	26510777	26511948
AT1G70360	+	26512441	26512988
AT1G77170	-	29002941	29004431
AT1G77180	-	29004502	29007029
AT1G77190	-	29007099	29007180
AT1G77200	-	29009251	29009985
AT1G77210	-	29013833	29015984
AT1G77215	-	29016371	29016990
AT1G77220	+	29017611	29020697
AT1G77230	+	29021023	29022858
AT1G77235	+	29021414	29021722
AT1G77240	-	29022852	29024683
AT1G77250	-	29025159	29028368
AT1G77260	-	29028666	29031851
AT1G77270	+	29032672	29036179
AT1G77280	-	29036362	29040776
AT1G77290	+	29043269	29044732
AT1G77300	-	29044816	29053704
AT1G77310	+	29056399	29061233
AT1G77320	+	29061426	29067860
AT1G77330	-	29067884	29069431
AT1G77340	-	29073237	29074722
AT1G77350	+	29075147	29076793
AT1G77360	-	29076877	29078322
AT1G77370	+	29078737	29079690
AT1G77380	-	29079782	29082284
AT1G77390	-	29086798	29089179
AT1G77400	+	29090705	29091758
AT1G77405	+	29092039	29093415
AT1G77410	-	29093591	29098158
AT1G77420	+	29098393	29100610
AT1G77440	+	29100914	29103344
AT1G77450	+	29104848	29106155
AT1G77460	+	29108657	29116815
AT1G77470	-	29116842	29119329
AT1G77480	-	29119452	29122232
AT1G77490	+	29122436	29125109
AT1G77500	+	29126383	29130085
AT2G03140	+	941997	950031
AT2G03150	+	951930	959185
AT2G03160	+	959642	960244
AT2G04270	+	1474676	1480583
AT2G04845	-	1702218	1704000
AT2G04850	+	1704280	1705775
AT2G04860	-	1706784	1708532
AT2G05120	-	1841906	1846855
AT2G06005	+	2332544	2336153
AT2G16470	-	7144026	7146447
AT2G16480	-	7147357	7148931
AT2G16485	-	7150451	7152304
AT2G16910	+	7338803	7341336
AT2G16920	-	7341308	7346249
AT2G17140	+	7469893	7473708
AT2G17150	-	7473923	7478344
AT2G17500	+	7613839	7616360
AT2G17510	-	7616318	7623082
AT2G17570	+	7651135	7653336
AT2G17580	+	7653545	7657402
AT2G17930	-	7791370	7809312
AT2G17940	+	7809907	7811029
AT2G19160	+	8316898	8321090
AT2G19170	-	8321087	8325678
AT2G19980	-	8634780	8635301
AT2G19990	-	8637065	8637769
AT2G20000	-	8639159	8644381
AT2G20010	-	8644828	8648637
AT2G20190	-	8718677	8726099
AT2G20208	+	8727871	8728504
AT2G20210	-	8728518	8732208
AT2G20230	+	8732622	8734823
AT2G20240	-	8734707	8737581
AT2G20250	-	8740831	8743658
AT2G20260	+	8743815	8744848
AT2G20270	-	8744786	8746758
AT2G20280	-	8746992	8749430
AT2G20290	-	8750356	8758959
AT2G20300	-	8763006	8767303
AT2G20310	-	8768409	8770233
AT2G20320	+	8774187	8779217
AT2G20330	-	8779768	8782695
AT2G22125	+	9413343	9421598
AT2G22140	-	9421919	9425748
AT2G22560	+	9592963	9595918
AT2G22570	-	9596515	9597959
AT2G22580	+	9598107	9598179
AT2G23360	+	9956536	9959925
AT2G23370	-	9959947	9962171
AT2G23380	+	9962650	9967439
AT2G23390	-	9967452	9970703
AT2G23400	-	9971058	9972309
AT2G23410	-	9973210	9974852
AT2G24100	+	10251966	10253999
AT2G24103	+	10254286	10254542
AT2G24120	-	10255991	10261721
AT2G24670	+	10499748	10500646
AT2G24680	-	10500966	10505410
AT2G24683	+	10505806	10505940
AT2G24690	-	10506630	10510141
AT2G24692	+	10510683	10511053
AT2G25160	-	10716143	10718319
AT2G25170	+	10720886	10731065
AT2G25171	+	10725175	10725277
AT2G25180	-	10731380	10734040
AT2G25710	+	10959639	10962455
AT2G25720	-	10962597	10963130
AT2G25730	-	10963380	10979807
AT2G25790	+	11007677	11011313
AT2G25800	-	11013002	11016817
AT2G25810	+	11019584	11021248
AT2G25820	+	11021968	11022878
AT2G25830	-	11025794	11028777
AT2G25840	+	11028926	11032448
AT2G25850	-	11032588	11037786
AT2G25870	+	11038193	11041532
AT2G25880	-	11041730	11043988
AT2G25890	+	11044458	11045204
AT2G26760	+	11408407	11410505
AT2G26770	-	11411144	11415404
AT2G26780	+	11417154	11430854
AT2G26790	-	11432348	11434747
AT2G26800	-	11436100	11439810
AT2G26810	-	11440811	11443355
AT2G26820	+	11444886	11449277
AT2G26830	+	11450639	11454249
AT2G26840	-	11454310	11455982
AT2G26850	-	11456347	11458317
AT2G26860	-	11459051	11460921
AT2G26865	-	11462691	11462927
AT2G26870	-	11464086	11466443
AT2G26880	-	11466984	11468177
AT2G26882	+	11467297	11468099
AT2G26890	-	11469145	11480919
AT2G26900	-	11482030	11485022
AT2G26910	+	11488701	11495264
AT2G26920	+	11496082	11498829
AT2G26930	-	11498785	11501344
AT2G26940	-	11503596	11504456
AT2G27080	+	11571011	11574582
AT2G27090	-	11574514	11578934
AT2G27100	+	11579628	11583736
AT2G27110	-	11583747	11587872
AT2G27120	+	11588301	11601424
AT2G27130	+	11602370	11603620
AT2G27200	+	11632495	11635267
AT2G27210	+	11636997	11643786
AT2G27220	-	11644384	11646615
AT2G28355	+	12126397	12127356
AT2G28360	-	12131681	12136956
AT2G28370	+	12138631	12140781
AT2G28380	-	12140888	12143257
AT2G28390	-	12146657	12150542
AT2G28520	+	12216973	12222972
AT2G28540	+	12225122	12230905
AT2G28550	-	12233028	12235620
AT2G28560	-	12243692	12246201
AT2G30070	+	12842070	12845703
AT2G30080	-	12845807	12847189
AT2G30090	-	12850660	12852674
AT2G30100	+	12854905	12859169
AT2G30110	-	12859449	12864694
AT2G30115	+	12865746	12866547
AT2G30120	-	12867618	12868987
AT2G30680	+	13080725	13082473
AT2G30690	+	13083306	13085672
AT2G30695	-	13086167	13088476
AT2G30700	-	13088924	13092358
AT2G30910	+	13160291	13164184
AT2G30920	-	13164210	13167009
AT2G31590	-	13453906	13455210
AT2G31600	-	13455267	13457172
AT2G31610	+	13457379	13459000
AT2G31620	-	13459068	13459985
AT2G31650	-	13462349	13469258
AT2G31660	+	13471375	13478898
AT2G31670	-	13479614	13480581
AT2G31680	-	13480671	13482129
AT2G31690	-	13483170	13484624
AT2G31700	+	13487587	13488645
AT2G31780	+	13522276	13524490
AT2G31790	+	13525288	13527441
AT2G31800	-	13527402	13530785
AT2G31810	+	13531298	13535634
AT2G31820	+	13537427	13539639
AT2G31830	-	13539853	13544818
AT2G31840	-	13544989	13546835
AT2G31850	+	13547276	13547617
AT2G31862	+	13552626	13553541
AT2G31865	-	13553673	13556613
AT2G31870	-	13556938	13560921
AT2G31880	+	13561971	13564054
AT2G31890	-	13563577	13566844
AT2G31900	-	13567837	13576700
AT2G31910	+	13578794	13581096
AT2G31920	-	13581109	13583444
AT2G31930	+	13584632	13585325
AT2G31940	+	13587677	13588189
AT2G31945	+	13588658	13589203
AT2G31953	+	13590507	13591097
AT2G31955	-	13591216	13593777
AT2G31957	+	13594786	13595329
AT2G31960	+	13596622	13607143
AT2G31970	+	13607568	13616146
AT2G31980	-	13616170	13616979
AT2G31981	+	13617058	13617171
AT2G31985	-	13621005	13622769
AT2G31990	-	13618428	13620650
AT2G32000	-	13622977	13628718
AT2G32010	+	13631869	13636223
AT2G32020	-	13638139	13638845
AT2G32030	-	13639545	13640412
AT2G32200	+	13683565	13684308
AT2G32210	+	13685063	13685907
AT2G32220	+	13685996	13686600
AT2G32230	-	13686606	13689313
AT2G32235	-	13689900	13691276
AT2G32240	-	13691376	13695401
AT2G32250	+	13700182	13704231
AT2G32260	+	13704593	13707718
AT2G32710	+	13880513	13882908
AT2G32720	-	13883851	13885608
AT2G32730	+	13887123	13892813
AT2G32940	-	13979074	13984553
AT2G32950	+	13985010	13990612
AT2G32960	+	13994844	13998053
AT2G32970	-	13998661	14002826
AT2G32980	-	14004459	14006905
AT2G32990	+	14010327	14013094
AT2G33000	+	14013212	14015612
AT2G33240	-	14094019	14103991
AT2G33250	+	14104509	14105788
AT2G33255	+	14105855	14107670
AT2G33260	-	14107917	14109329
AT2G33270	+	14110620	14112281
AT2G33280	+	14113487	14114797
AT2G33620	+	14241102	14243959
AT2G33630	-	14243909	14245869
AT2G33640	+	14246289	14249441
AT2G33650	+	14250207	14250278
AT2G33655	-	14249991	14251645
AT2G33660	+	14251775	14251846
AT2G33670	+	14252106	14255007
AT2G33680	+	14256684	14258867
AT2G33690	+	14259275	14259664
AT2G33700	+	14260500	14263069
AT2G33705	+	14263227	14263436
AT2G33710	-	14265585	14267809
AT2G33720	+	14270808	14272278
AT2G33730	-	14272526	14275048
AT2G33735	-	14275345	14276517
AT2G33740	+	14276657	14278799
AT2G33750	-	14278786	14280461
AT2G33760	+	14282876	14284627
AT2G33770	-	14284634	14290116
AT2G33775	+	14295501	14296301
AT2G35710	-	15017875	15021363
AT2G35720	+	15023749	15027090
AT2G35730	-	15027571	15028635
AT2G35733	-	15029755	15029946
AT2G35736	-	15030163	15030333
AT2G35738	+	15030638	15032544
AT2G35740	-	15031568	15033493
AT2G35742	-	15034668	15034747
AT2G35744	-	15036791	15036869
AT2G35747	-	15036911	15036990
AT2G35750	-	15036908	15037369
AT2G35760	+	15039002	15040386
AT2G35765	+	15040674	15041170
AT2G35770	-	15041116	15043597
AT2G35780	-	15044741	15047206
AT2G35790	+	15047758	15049202
AT2G36380	+	15264662	15270845
AT2G36390	+	15271316	15277171
AT2G36400	-	15277167	15279902
AT2G36835	-	15456682	15458505
AT2G36840	-	15458652	15460793
AT2G36850	-	15461776	15476446
AT2G36854	+	15476798	15476983
AT2G36860	-	15477288	15477324
AT2G36870	-	15479724	15481760
AT2G39230	+	16388725	16391328
AT2G39240	-	16391864	16394905
AT2G39250	-	16395964	16398151
AT2G39260	-	16399125	16406758
AT2G39270	+	16407050	16408749
AT2G39280	-	16408665	16413728
AT2G39290	+	16414317	16416201
AT2G39300	-	16417187	16419947
AT2G39310	-	16421151	16423893
AT2G39320	-	16424555	16425595
AT2G39330	-	16426674	16428930
AT2G39340	+	16430717	16437186
AT2G39350	-	16437163	16439635
AT2G39360	-	16444550	16447232
AT2G39370	-	16451208	16452344
AT2G39380	-	16454084	16456161
AT2G39390	-	16457738	16458956
AT2G39400	+	16459690	16461879
AT2G39410	+	16462647	16465295
AT2G39415	-	16465685	16466044
AT2G39420	+	16467442	16470139
AT2G40004	+	16711922	16712032
AT2G40008	+	16715134	16716514
AT2G40010	-	16715457	16717526
AT2G40020	+	16718057	16720148
AT2G40030	+	16721572	16730661
AT2G40050	-	16730959	16732852
AT2G40060	+	16733562	16735263
AT2G40070	-	16735272	16738684
AT2G40080	-	16741372	16741990
AT2G41670	+	17381161	17383316
AT2G41680	-	17383233	17386133
AT2G41690	+	17388801	17389655
AT2G41700	-	17389968	17403188
AT2G42310	+	17632290	17632967
AT2G42320	+	17634420	17637875
AT2G42330	-	17637807	17641167
AT2G43180	-	17960574	17962906
AT2G43190	+	17963062	17965118
AT2G43200	+	17965307	17967613
AT2G43210	+	17967777	17970804
AT2G43220	+	17971296	17973288
AT2G43230	+	17973384	17975803
AT2G43235	-	17975775	17977912
AT2G43240	-	17977936	17982944
AT2G43250	+	17984305	17986685
AT2G43255	-	17986780	17988386
AT2G43260	-	17990768	17992181
AT2G43261	-	17992324	17993852
AT2G43270	-	17995284	17996568
AT2G43280	+	17996775	17998099
AT2G43290	-	17998129	17999124
AT2G45430	+	18734635	18736009
AT2G45434	+	18736807	18736917
AT2G45440	+	18737914	18740089
AT2G45450	-	18740349	18741201
AT2G45460	-	18743913	18748764
AT2G45470	-	18749614	18751185
AT2G45480	+	18752414	18754607
AT2G45490	-	18754713	18756149
AT2G45500	-	18756872	18759925
AT2G45510	+	18760148	18762246
AT2G45520	-	18762119	18763376
AT2G45530	+	18763552	18764587
AT2G45540	-	18764563	18779303
AT2G45550	-	18780615	18782728
AT2G45560	-	18783126	18785584
AT2G45570	-	18786867	18789032
AT2G45580	-	18789399	18791421
AT2G45590	+	18793732	18796062
AT2G45880	-	18885592	18889651
AT2G45890	+	18890546	18892639
AT2G45900	-	18893142	18895747
AT2G45910	+	18901147	18905601
AT2G45920	+	18906157	18908376
AT2G45930	-	18908465	18909871
AT2G45940	+	18910086	18911398
AT2G45950	-	18911397	18914887
AT2G45960	+	18917368	18919055
AT2G45970	-	18919333	18921812
AT2G45980	-	18924425	18926182
AT2G45990	+	18926389	18928584
AT2G46000	-	18928097	18929252
AT2G46020	+	18930377	18939007
AT2G46030	-	18939092	18940580
AT2G46470	+	19079385	19082195
AT2G46480	-	19083477	19085458
AT2G46490	+	19086478	19087125
AT2G46495	-	19087326	19092776
AT2G46500	-	19093633	19096053
AT2G46505	-	19096801	19097621
AT2G46510	-	19098025	19100387
AT2G46520	+	19103840	19107344
AT2G46530	+	19111737	19115403
AT2G46535	+	19116692	19117569
AT2G46540	-	19117544	19118841
AT2G46550	-	19119061	19121245
AT2G46560	-	19122443	19132928
AT2G46567	-	19133713	19133823
AT2G46570	+	19133944	19136141
AT2G46572	-	19133944	19136177
AT2G46580	-	19136313	19137667
AT2G46670	-	19171484	19172303
AT2G46680	-	19172473	19174019
AT3G01140	-	46403	48303
AT3G01142	+	46725	48303
AT3G01150	+	51590	54513
AT3G01160	-	54548	57469
AT3G01170	+	57648	58916
AT3G01175	+	59478	60852
AT3G01180	-	62252	65852
AT3G01185	+	66158	66987
AT3G01190	-	67065	68543
AT3G01200	-	69518	71369
AT3G01202	+	69861	71422
AT3G01210	+	71633	73227
AT3G01220	+	73488	75545
AT3G01230	-	76662	77418
AT3G01240	-	78383	79044
AT3G01250	+	79312	80112
AT3G01260	-	80183	81958
AT3G01270	-	82692	84904
AT3G01280	+	85608	87865
AT3G01290	-	88061	89429
AT3G01300	-	90605	93592
AT3G01310	-	94178	101999
AT3G01311	-	103050	104294
AT3G01313	-	104694	104776
AT3G01316	-	104842	104916
AT3G01319	-	106303	106443
AT3G01320	+	106662	113625
AT3G01322	+	114297	114611
AT3G01326	+	115327	115763
AT3G01327	-	116238	116555
AT3G01328	-	117261	117575
AT3G01329	-	118880	119185
AT3G01331	-	119625	119924
AT3G02250	-	423808	427068
AT3G02260	-	430991	448496
AT3G02270	-	448984	451014
AT3G02875	+	631920	634081
AT3G02880	+	634660	637291
AT3G02885	-	638028	639062
AT3G02890	+	641050	645310
AT3G02900	+	645817	647655
AT3G02910	+	649821	650928
AT3G02920	-	651680	654357
AT3G02930	+	655313	658326
AT3G02940	+	661880	664013
AT3G02950	-	665365	666914
AT3G02960	-	667252	668633
AT3G02970	-	669110	670548
AT3G02980	-	670904	672222
AT3G02990	+	673479	676410
AT3G03000	+	677247	678091
AT3G03010	-	678695	680612
AT3G03020	+	680951	682006
AT3G03030	+	682061	684076
AT3G03040	+	684692	686284
AT3G03050	+	687059	691905
AT3G03060	+	692063	695655
AT3G03070	-	696306	698163
AT3G03080	-	698537	700308
AT3G03090	-	700463	704776
AT3G03100	-	705388	707658
AT3G03110	+	708943	717100
AT3G03120	+	717160	719322
AT3G04320	+	1143798	1144668
AT3G04330	+	1145764	1146372
AT3G04340	-	1146807	1152455
AT3G04350	-	1153734	1156783
AT3G04360	-	1157011	1158316
AT3G04370	+	1159429	1161132
AT3G04380	+	1161393	1164935
AT3G04390	-	1165381	1165771
AT3G05740	+	1698118	1701405
AT3G05741	-	1701384	1702186
AT3G06350	-	1924316	1927765
AT3G06480	-	1985461	1990159
AT3G06483	-	1990422	1992750
AT3G06490	+	2004150	2006630
AT3G06500	+	2012085	2015711
AT3G06510	+	2016336	2019784
AT3G06520	+	2020290	2021961
AT3G06530	+	2022602	2033797
AT3G06540	-	2035009	2037794
AT3G06545	+	2038318	2038983
AT3G06550	-	2039070	2042965
AT3G06560	+	2044358	2047215
AT3G06570	-	2047311	2048559
AT3G06580	-	2048911	2052031
AT3G06810	+	2146341	2150837
AT3G06820	-	2150853	2153446
AT3G06830	+	2153870	2156154
AT3G06840	+	2156868	2157856
AT3G06850	-	2157980	2160629
AT3G06860	+	2161875	2166355
AT3G06868	+	2167736	2169228
AT3G06870	-	2167853	2168966
AT3G06880	-	2169862	2175692
AT3G06890	+	2176862	2177592
AT3G06895	+	2178135	2178297
AT3G06900	-	2178059	2178632
AT3G06910	-	2178636	2181203
AT3G06920	+	2181723	2184455
AT3G06930	-	2185149	2189393
AT3G06950	+	2192691	2194327
AT3G06960	-	2194214	2196553
AT3G06962	+	2197129	2197338
AT3G06970	-	2199659	2201156
AT3G08770	-	2664145	2664834
AT3G08780	-	2666085	2667539
AT3G08790	+	2667887	2671007
AT3G08800	+	2671154	2675202
AT3G08810	-	2675637	2676699
AT3G08820	-	2677124	2679185
AT3G08840	-	2679654	2686230
AT3G08850	-	2686589	2695306
AT3G08860	-	2696565	2699164
AT3G08870	-	2700361	2702587
AT3G08880	+	2702979	2704371
AT3G08890	+	2706638	2708753
AT3G08900	-	2708092	2709720
AT3G08910	-	2710160	2711901
AT3G08920	+	2712242	2713275
AT3G08930	+	2713410	2717318
AT3G08940	+	2717680	2718888
AT3G08950	+	2727220	2729606
AT3G08960	-	2729824	2736767
AT3G08970	+	2737542	2740535
AT3G08980	+	2740813	2742690
AT3G08990	+	2743081	2744937
AT3G09000	+	2745649	2748464
AT3G09010	+	2749958	2752281
AT3G09020	+	2753312	2754626
AT3G09030	+	2754787	2756512
AT3G09032	-	2757440	2758102
AT3G09035	+	2758825	2760352
AT3G09040	-	2761200	2764286
AT3G09050	+	2764656	2766149
AT3G09550	+	2932282	2934359
AT3G09560	-	2934622	2939461
AT3G10116	+	3126028	3126624
AT3G10120	+	3130077	3130896
AT3G10130	-	3131003	3133197
AT3G10140	+	3134878	3137422
AT3G10150	-	3137367	3139061
AT3G10160	-	3139388	3144528
AT3G10180	-	3143479	3154649
AT3G10185	+	3145584	3146204
AT3G10190	+	3155303	3156148
AT3G10195	-	3156556	3157016
AT3G10200	+	3157613	3160193
AT3G10210	-	3160242	3161619
AT3G10220	+	3161762	3164236
AT3G10230	-	3164080	3166043
AT3G10340	+	3204018	3208027
AT3G10350	+	3208244	3211299
AT3G10360	-	3210889	3215149
AT3G10370	+	3216373	3219275
AT3G10380	-	3219528	3228938
AT3G10390	+	3229298	3231824
AT3G10400	+	3232613	3233690
AT3G10405	-	3233720	3235294
AT3G10410	-	3235296	3238118
AT3G10415	-	3238372	3238407
AT3G11110	+	3479985	3480461
AT3G11120	+	3481058	3481454
AT3G11130	-	3482155	3491914
AT3G11150	-	3492873	3494659
AT3G11160	-	3496073	3497169
AT3G12570	+	3988677	3991086
AT3G12580	-	3991268	3993799
AT3G12585	-	3995104	3995176
AT3G12587	-	3994373	3995545
AT3G12590	-	3995729	4003664
AT3G12600	+	4004519	4006205
AT3G12930	+	4128414	4129963
AT3G12940	-	4130014	4132474
AT3G12950	-	4132535	4135141
AT3G12955	-	4135507	4136150
AT3G12960	+	4136495	4136835
AT3G12965	-	4136968	4137681
AT3G12970	-	4141058	4142555
AT3G12977	+	4143733	4145974
AT3G12980	+	4146926	4154902
AT3G12990	+	4156199	4157971
AT3G13000	-	4157974	4162072
AT3G13010	-	4162938	4164740
AT3G13020	-	4167002	4168924
AT3G13030	-	4169548	4172058
AT3G13040	-	4172149	4175255
AT3G13050	+	4176518	4179073
AT3G13060	+	4180580	4183982
AT3G13061	-	4183106	4183891
AT3G13062	+	4184576	4187460
AT3G13065	+	4187768	4190870
AT3G13070	-	4191358	4195119
AT3G13080	-	4195793	4201272
AT3G13090	-	4203020	4208178
AT3G13100	-	4208742	4214180
AT3G13110	-	4214624	4216309
AT3G14480	+	4862160	4862687
AT3G14490	-	4863638	4865956
AT3G14510	-	4867385	4868421
AT3G14520	-	4875755	4878343
AT3G14530	-	4879119	4880455
AT3G14540	-	4881446	4883943
AT3G14550	-	4884573	4885989
AT3G14560	+	4889079	4890166
AT3G14570	+	4892650	4902635
AT3G14580	+	4903019	4904236
AT3G14590	-	4904355	4908000
AT3G14595	+	4908955	4910483
AT3G15380	+	5193235	5196598
AT3G15390	-	5196696	5199538
AT3G15395	+	5200646	5201521
AT3G15400	+	5201651	5203204
AT3G15410	+	5203299	5207566
AT3G15420	-	5207584	5208366
AT3G15430	+	5208745	5211752
AT3G15440	-	5211930	5212361
AT3G15450	+	5212991	5214131
AT3G17480	+	5983205	5984326
AT3G17490	+	5984833	5985999
AT3G17500	+	5986691	5988504
AT3G17510	-	5988997	5992918
AT3G17520	-	5999295	6000376
AT3G17530	+	6000866	6002288
AT3G17540	+	6002789	6003979
AT3G17550	-	6005120	6006010
AT3G17710	+	6055554	6056784
AT3G17720	+	6062452	6063489
AT3G17730	+	6064385	6065819
AT3G17740	-	6067765	6072845
AT3G17750	+	6073775	6078728
AT3G17760	-	6078818	6080883
AT3G17770	-	6081677	6086144
AT3G17780	+	6086919	6088377
AT3G17790	+	6089611	6091237
AT3G17800	-	6091116	6093157
AT3G17810	+	6094104	6096572
AT3G17820	+	6097420	6099601
AT3G18524	-	6368016	6372574
AT3G18530	-	6373680	6375056
AT3G18535	-	6375683	6377226
AT3G18540	+	6375815	6377473
AT3G19050	+	6578053	6590194
AT3G19055	+	6592322	6592948
AT3G19070	+	6593779	6594983
AT3G19080	+	6596088	6598673
AT3G19085	+	6599595	6600590
AT3G19090	+	6601472	6603715
AT3G19100	+	6605482	6609301
AT3G19120	-	6609418	6611065
AT3G19130	-	6611204	6614050
AT3G19140	-	6614916	6615341
AT3G19150	-	6616358	6617702
AT3G19160	-	6621994	6623284
AT3G19170	-	6625427	6632039
AT3G19180	+	6632682	6637230
AT3G19184	+	6637449	6639284
AT3G19190	+	6639717	6648242
AT3G19200	-	6649234	6650083
AT3G19210	-	6652751	6658944
AT3G19220	+	6659170	6660858
AT3G19230	-	6661094	6663525
AT3G19235	+	6663714	6663786
AT3G19240	+	6664256	6666564
AT3G19250	-	6666848	6668401
AT3G19260	-	6669152	6671525
AT3G19270	-	6673733	6676526
AT3G19680	+	6840287	6842326
AT3G19690	-	6842226	6842862
AT3G19700	+	6843668	6847281
AT3G19710	-	6846975	6849503
AT3G19720	-	6850377	6855519
AT3G19740	-	6855843	6863532
AT3G19760	+	6863719	6866599
AT3G19770	+	6866812	6869485
AT3G19780	+	6870205	6874856
AT3G19790	-	6874609	6875862
AT3G19800	+	6876085	6877648
AT3G19810	-	6877581	6879405
AT3G19820	-	6879623	6882321
AT3G19830	-	6885612	6889980
AT3G19840	+	6891135	6897233
AT3G19850	-	6898187	6901261
AT3G20620	-	7198460	7202495
AT3G20630	-	7202779	7208408
AT3G21100	+	7399157	7402442
AT3G21110	-	7402487	7405647
AT3G21120	+	7406332	7407435
AT3G21130	+	7408252	7409355
AT3G21140	-	7409448	7412231
AT3G21150	-	7412642	7413545
AT3G21160	-	7413853	7418416
AT3G21170	+	7419982	7421166
AT3G21175	+	7422042	7424911
AT3G21180	+	7425525	7432206
AT3G21190	-	7432305	7434671
AT3G21200	+	7436032	7438017
AT3G21210	-	7437970	7440832
AT3G21215	-	7441841	7445309
AT3G21220	+	7445763	7447357
AT3G21230	-	7448046	7452006
AT3G21240	-	7454275	7457385
AT3G21250	-	7457439	7462740
AT3G21260	-	7464026	7465100
AT3G21270	+	7474685	7475763
AT3G21280	-	7477993	7482076
AT3G21290	+	7482137	7488941
AT3G21295	+	7489242	7492608
AT3G21300	-	7493445	7496295
AT3G21310	+	7497296	7499158
AT3G21320	-	7499059	7501847
AT3G21330	+	7507246	7509181
AT3G21338	+	7511474	7511626
AT3G21340	-	7511793	7515943
AT3G21350	+	7517076	7518750
AT3G21352	+	7519982	7520366
AT3G21360	+	7522810	7524586
AT3G21370	-	7524060	7527658
AT3G21371	+	7527710	7527916
AT3G21380	+	7528190	7530683
AT3G21390	+	7531408	7534550
AT3G21400	-	7534639	7536515
AT3G21410	-	7536725	7537957
AT3G21420	+	7541483	7543524
AT3G21430	-	7544634	7553585
AT3G21450	-	7553971	7555242
AT3G21460	-	7557390	7557964
AT3G21465	+	7560726	7563472
AT3G21470	+	7563614	7565254
AT3G21475	-	7567400	7567471
AT3G21480	+	7567736	7572167
AT3G21490	+	7573071	7573675
AT3G21500	-	7573640	7576629
AT3G21510	-	7578181	7579605
AT3G21520	+	7581965	7582799
AT3G21530	-	7582746	7584589
AT3G21540	-	7585952	7590862
AT3G21550	-	7591489	7592328
AT3G21560	+	7595812	7597583
AT3G22170	-	7822025	7826092
AT3G22720	-	8028968	8030104
AT3G22723	+	8030481	8030636
AT3G22730	-	8031348	8032466
AT3G22740	-	8032966	8035816
AT3G22750	-	8037223	8039910
AT3G22760	+	8044462	8047537
AT3G22770	-	8047691	8048674
AT3G22780	+	8048809	8052267
AT3G22790	-	8052453	8058764
AT3G22800	-	8062895	8064563
AT3G23760	-	8562836	8564677
AT3G23770	+	8565501	8567503
AT3G23780	-	8567738	8574197
AT3G23850	+	8615571	8616540
AT3G23860	-	8616960	8617652
AT3G23960	+	8657743	8658951
AT3G23970	-	8660454	8661695
AT3G23980	-	8662440	8667759
AT3G23990	+	8668925	8672585
AT3G24000	+	8672781	8674682
AT3G24010	-	8675963	8678227
AT3G24020	+	8678745	8679663
AT3G24030	-	8679559	8680831
AT3G24040	-	8680884	8683296
AT3G24810	+	9060903	9062005
AT3G24820	-	9062372	9064385
AT3G24830	+	9064539	9066096
AT3G24840	+	9067269	9070633
AT3G24850	+	9071112	9072191
AT3G24860	+	9073630	9074689
AT3G24870	-	9074672	9084285
AT3G24880	-	9086249	9095544
AT3G24890	+	9098132	9098763
AT3G24900	-	9099190	9101844
AT3G24982	-	9106007	9108944
AT3G25010	-	9110110	9112755
AT3G25011	-	9113175	9113288
AT3G25014	-	9114553	9114714
AT3G25020	-	9116875	9119547
AT3G27520	+	10193659	10194736
AT3G27530	-	10194806	10201250
AT3G42640	+	14735295	14739196
AT3G43610	-	15528668	15535075
AT3G43910	+	15762374	15763676
AT3G43920	+	15764535	15771817
AT3G43930	-	15771804	15774317
AT3G44530	+	16126669	16132471
AT3G44690	-	16241672	16245202
AT3G46910	+	17289621	17290637
AT3G46920	-	17291415	17295842
AT3G46930	+	17296628	17299017
AT3G46940	-	17299179	17299937
AT3G46950	+	17300354	17301948
AT3G46960	-	17301858	17309052
AT3G47690	+	17592081	17594571
AT3G47700	-	17594586	17597609
AT3G47890	-	17677912	17684515
AT3G47910	-	17685367	17692715
AT3G48150	-	17790638	17793630
AT3G48160	+	17794316	17797084
AT3G48170	-	17797125	17800993
AT3G48180	-	17801450	17801904
AT3G48185	-	17803996	17804528
AT3G48190	+	17808319	17839576
AT3G48195	-	17839557	17843716
AT3G48200	-	17843758	17848499
AT3G48201	-	17849120	17849251
AT3G48420	+	17940632	17942686
AT3G48425	+	17942803	17945729
AT3G48430	+	17946594	17951731
AT3G48440	+	17952387	17954561
AT3G48450	-	17955014	17955873
AT3G50050	-	18564967	18568192
AT3G50360	+	18685319	18686694
AT3G50370	-	18687041	18695327
AT3G50373	-	18695640	18696102
AT3G50380	-	18697424	18711514
AT3G50390	+	18713055	18714600
AT3G50400	+	18715746	18717551
AT3G50410	+	18720729	18721741
AT3G50420	-	18721852	18724630
AT3G50430	+	18724678	18728390
AT3G50440	-	18728292	18729475
AT3G50450	+	18733396	18734116
AT3G53235	-	19744816	19745673
AT3G53240	+	19744744	19750159
AT3G54280	+	20103339	20115133
AT3G54290	-	20115377	20117022
AT3G54300	-	20119186	20121661
AT3G54310	-	20122131	20123922
AT3G54320	+	20125662	20129617
AT3G54870	+	20341784	20347695
AT3G54880	-	20347834	20349500
AT3G55110	-	20435527	20438354
AT3G55120	-	20441091	20442447
AT3G55130	-	20444855	20447367
AT3G55140	+	20449749	20451406
AT3G55150	-	20451527	20453581
AT3G55160	-	20456389	20463377
AT3G55170	-	20463887	20465319
AT3G55180	+	20465880	20467659
AT3G55190	+	20468984	20470867
AT3G55200	+	20471510	20475533
AT3G55210	+	20476192	20477217
AT3G55220	-	20477898	20481921
AT3G55230	+	20482768	20483866
AT3G55240	-	20484518	20485740
AT3G56400	-	20919907	20921460
AT3G56408	+	20926476	20932319
AT3G56410	-	20927151	20932317
AT3G56420	-	20933119	20933685
AT3G56430	-	20934579	20936788
AT3G56440	+	20936980	20939967
AT3G59380	+	21955155	21956920
AT3G59390	+	21957095	21959349
AT3G59400	-	21959694	21960687
AT3G59410	+	21961546	21970243
AT3G59415	+	21970487	21970557
AT3G59420	-	21970624	21974018
AT3G59430	-	21975042	21978012
AT3G59440	+	21981332	21982099
AT3G59450	+	21983817	21985900
AT3G59455	+	21987797	21988370
AT3G59460	+	21988490	21989300
AT3G59470	-	21989938	21991521
AT4G00050	+	17792	20066
AT4G00060	+	23632	28871
AT4G00400	-	174062	176853
AT4G00416	+	179022	179513
AT4G00420	-	181323	184387
AT4G00430	-	185450	187627
AT4G00440	+	193879	198579
AT4G00450	+	203471	211003
AT4G00460	-	211081	213697
AT4G00467	-	214846	216076
AT4G00480	-	216944	219743
AT4G00490	+	222320	225131
AT4G00500	-	225028	227396
AT4G00520	+	227694	231699
AT4G00525	+	231780	232939
AT4G00530	-	233030	233553
AT4G00540	-	234597	237582
AT4G00550	-	237967	240500
AT4G00560	-	240675	242379
AT4G00570	-	242515	246771
AT4G00580	+	248713	250258
AT4G00585	-	250955	252598
AT4G00590	+	252811	255042
AT4G00600	-	255320	256610
AT4G00755	+	324982	327008
AT4G00760	-	327025	329048
AT4G00770	+	331157	333477
AT4G00780	+	334732	336344
AT4G00790	-	336945	340602
AT4G00800	-	342147	345714
AT4G00810	-	345952	347199
AT4G01170	+	499497	500831
AT4G01180	-	501287	503394
AT4G01190	-	504211	506131
AT4G01200	-	506511	507626
AT4G01210	-	507738	512782
AT4G01220	-	513213	515853
AT4G01230	-	516264	517408
AT4G01240	-	517795	521972
AT4G01245	+	527591	528144
AT4G01250	-	522604	524216
AT4G01260	-	528570	529547
AT4G01265	-	530021	531692
AT4G01270	+	532351	534984
AT4G01280	+	535211	537322
AT4G01290	-	537990	543869
AT4G01310	-	543970	545547
AT4G01320	+	545796	549261
AT4G01328	-	550233	550376
AT4G01330	+	550420	552941
AT4G02010	+	881090	885399
AT4G02020	+	886600	891955
AT4G02030	+	892176	897318
AT4G02040	+	897547	898370
AT4G02050	-	898307	900870
AT4G02055	+	901176	901247
AT4G02060	+	901388	905590
AT4G02070	+	906079	912930
AT4G02075	-	913419	916476
AT4G02100	+	930065	932330
AT4G02110	+	935086	940191
AT4G02510	+	1104766	1109600
AT4G02600	+	1143962	1147422
AT4G02610	+	1147634	1149336
AT4G02620	-	1149248	1151346
AT4G02630	+	1151613	1153356
AT4G02640	+	1153997	1156320
AT4G02650	+	1156453	1158653
AT4G02655	+	1158848	1159422
AT4G02660	-	1159667	1174321
AT4G02670	-	1176190	1178489
AT4G02680	-	1181049	1184930
AT4G02690	+	1185751	1187816
AT4G02700	+	1188983	1193611
AT4G02710	-	1193516	1197061
AT4G03070	+	1358432	1359698
AT4G03080	-	1359655	1365475
AT4G03090	-	1366495	1371215
AT4G03550	+	1573346	1579694
AT4G04920	+	2497929	2504798
AT4G04925	+	2506161	2506784
AT4G04930	+	2509131	2511143
AT4G04940	-	2511026	2517191
AT4G04950	-	2517664	2519975
AT4G09130	+	5815846	5816919
AT4G09140	-	5816939	5821034
AT4G09965	-	6244737	6245683
AT4G09970	+	6245958	6247765
AT4G09980	-	6247732	6252285
AT4G10310	+	6391980	6395873
AT4G10320	-	6397326	6404592
AT4G10720	+	6607846	6609555
AT4G10730	-	6609414	6614879
AT4G11110	+	6771601	6777221
AT4G11120	+	6777798	6780162
AT4G11130	+	6780518	6784436
AT4G11160	+	6803590	6806871
AT4G11440	+	6955596	6958548
AT4G11450	-	6958676	6962041
AT4G11670	-	7044238	7053085
AT4G11680	-	7053437	7055616
AT4G11790	+	7090347	7093469
AT4G11800	-	7093536	7099691
AT4G11830	-	7115730	7121239
AT4G11840	-	7121959	7125876
AT4G11845	-	7126660	7128097
AT4G11850	-	7129117	7133194
AT4G11860	-	7134078	7138497
AT4G12005	+	7196541	7197100
AT4G12010	-	7197205	7201387
AT4G12020	+	7201650	7209642
AT4G12730	-	7491380	7492873
AT4G12731	-	7493175	7493357
AT4G12735	-	7493713	7494231
AT4G12740	-	7494575	7497593
AT4G12750	-	7497811	7503640
AT4G12760	+	7504849	7506252
AT4G12770	-	7506379	7511563
AT4G12780	+	7514317	7517002
AT4G12790	-	7517052	7519419
AT4G13345	+	7765069	7769684
AT4G13350	-	7769766	7773811
AT4G13430	-	7803929	7807867
AT4G13730	+	7970270	7974244
AT4G13750	+	7975187	7987616
AT4G13970	-	8070184	8075496
AT4G13980	-	8076975	8079309
AT4G14150	-	8158567	8165003
AT4G14280	+	8222513	8225180
AT4G14290	-	8225476	8230277
AT4G14300	+	8231013	8232987
AT4G14305	-	8235089	8236711
AT4G14310	-	8236755	8240320
AT4G14315	+	8240953	8241311
AT4G14965	+	8551240	8553551
AT4G14970	+	8553640	8561661
AT4G14980	-	8561873	8563635
AT4G15160	+	8646193	8650082
AT4G15180	+	8651406	8662587
AT4G15200	-	8663499	8665759
AT4G15210	-	8666338	8669470
AT4G15720	+	8949458	8951538
AT4G15730	-	8951531	8957630
AT4G15802	-	8986623	8988422
AT4G15810	-	8989175	8992604
AT4G15820	+	8992983	8995201
AT4G15830	-	8995126	8996614
AT4G15840	+	8996925	9001053
AT4G15850	+	9001344	9004749
AT4G15870	-	9008387	9010962
AT4G16130	+	9120879	9127950
AT4G16310	+	9218652	9225279
AT4G16330	-	9226181	9227508
AT4G16340	-	9228202	9241334
AT4G16350	-	9242337	9243929
AT4G16355	+	9244083	9244671
AT4G16360	+	9245139	9247270
AT4G17080	+	9601587	9603831
AT4G17085	+	9604518	9604990
AT4G17090	-	9604978	9607350
AT4G17098	+	9608648	9611714
AT4G17140	-	9613342	9636884
AT4G17330	-	9688900	9693875
AT4G17331	-	9694659	9694796
AT4G17340	+	9699265	9700422
AT4G17350	+	9701144	9703586
AT4G17360	-	9703559	9705480
AT4G17610	-	9805526	9814923
AT4G17612	-	9815216	9815287
AT4G18570	+	10231229	10234704
AT4G18580	-	10234678	10236056
AT4G18590	+	10236236	10237196
AT4G18593	+	10237583	10238847
AT4G18596	+	10239028	10239862
AT4G18600	-	10239892	10247383
AT4G19038	-	10430020	10431009
AT4G19040	-	10431531	10437442
AT4G19050	-	10438224	10443797
AT4G19060	-	10444927	10446311
AT4G19070	-	10446351	10448201
AT4G19080	-	10448824	10449807
AT4G19090	+	10449911	10452768
AT4G19095	-	10452900	10453532
AT4G19100	+	10453426	10454370
AT4G19110	-	10454508	10459339
AT4G19112	-	10454539	10459339
AT4G19450	+	10606464	10609346
AT4G19460	-	10610320	10612016
AT4G19470	-	10613004	10614350
AT4G19480	-	10614791	10615327
AT4G19490	+	10615807	10623532
AT4G22130	+	11723525	11727685
AT4G22140	-	11727738	11730521
AT4G22910	+	12012688	12016022
AT4G22920	-	12016536	12018503
AT4G22930	+	12018895	12021602
AT4G22940	-	12021774	12023478
AT4G22950	-	12023926	12027432
AT4G22960	+	12030031	12033148
AT4G22970	-	12033448	12043583
AT4G22980	-	12043977	12045712
AT4G22990	-	12048197	12051807
AT4G23930	-	12435956	12436722
AT4G23940	+	12437118	12441978
AT4G23950	+	12442563	12444340
AT4G23960	+	12444775	12445333
AT4G23970	-	12445388	12445690
AT4G24190	-	12551727	12555919
AT4G24200	-	12556656	12560954
AT4G26970	+	13542924	13548635
AT4G26980	-	13548552	13550728
AT4G26990	-	13550912	13554392
AT4G27000	-	13554610	13557860
AT4G27010	+	13558472	13568302
AT4G27020	-	13568438	13571480
AT4G27030	+	13571927	13573076
AT4G27040	-	13572891	13575544
AT4G28460	+	14066004	14066550
AT4G28470	-	14066882	14072549
AT4G28480	+	14073048	14075277
AT4G28485	-	14075241	14076017
AT4G28490	+	14077863	14081177
AT4G30090	-	14708718	14711618
AT4G30097	-	14713524	14713667
AT4G30100	+	14714197	14720067
AT4G30110	-	14720247	14724590
AT4G30120	-	14730407	14733516
AT4G30130	+	14734825	14737984
AT4G30140	-	14738393	14740682
AT4G30150	+	14742458	14749993
AT4G30160	+	14753438	14760195
AT4G30990	+	15084691	15090068
AT4G30991	+	15089911	15096483
AT4G30993	+	15098073	15100564
AT4G31560	+	15295207	15296247
AT4G31570	+	15297067	15306042
AT4G31580	+	15306660	15308353
AT4G31590	-	15309512	15312597
AT4G32620	+	15731514	15737278
AT4G32630	+	15737974	15741746
AT4G32640	+	15742006	15750550
AT4G32650	-	15751327	15754859
AT4G32660	+	15756133	15759319
AT4G32670	-	15759248	15762930
AT4G32680	-	15763242	15765119
AT4G32690	+	15765407	15767111
AT4G32700	+	15767322	15779702
AT4G32710	+	15781050	15783466
AT4G32714	+	15784679	15785174
AT4G32810	+	15828232	15831489
AT4G32820	-	15831955	15841639
AT4G32830	+	15842457	15844540
AT4G32840	-	15844784	15848445
AT4G32850	+	15849776	15854872
AT4G32860	-	15856615	15857363
AT4G35520	+	16865493	16871769
AT4G35530	-	16871739	16873657
AT4G35540	+	16873840	16875603
AT4G35550	-	16875526	16877311
AT4G36050	-	17051985	17055062
AT4G36052	+	17052350	17053502
AT4G36060	+	17055324	17056707
AT4G36070	-	17056910	17059598
AT4G36080	-	17059827	17077631
AT4G36090	-	17078314	17080789
AT4G36100	+	17082582	17083346
AT4G36105	+	17083888	17085123
AT4G36110	+	17089952	17090828
AT4G36120	-	17093216	17096576
AT4G36130	+	17097568	17098882
AT4G36140	-	17098959	17104482
AT4G36150	+	17104722	17108714
AT4G36160	-	17110750	17114144
AT5G01390	-	160263	162298
AT5G01400	-	162549	171071
AT5G01650	-	242547	244108
AT5G01660	-	244501	248142
AT5G01710	-	263508	265630
AT5G01712	-	263508	265630
AT5G01720	-	266720	270480
AT5G01950	-	364899	370183
AT5G01960	+	370397	372966
AT5G02310	+	474277	482781
AT5G02320	-	483121	486432
AT5G03280	+	787427	793355
AT5G03285	+	793513	793716
AT5G03290	+	793973	796181
AT5G03300	+	796441	799175
AT5G04560	+	1309194	1318402
AT5G04930	+	1444871	1449818
AT5G04940	-	1454168	1456991
AT5G05480	-	1622173	1624271
AT5G05490	+	1624207	1629270
AT5G05500	+	1629668	1630397
AT5G05510	-	1630560	1632599
AT5G05520	+	1632846	1635343
AT5G05530	+	1635479	1636192
AT5G05540	+	1636299	1638940
AT5G05550	-	1639033	1640607
AT5G05560	+	1641453	1654757
AT5G05570	+	1656567	1663930
AT5G05580	+	1664135	1666528
AT5G05590	-	1666472	1668353
AT5G05598	+	1671813	1672063
AT5G05600	+	1672121	1674740
AT5G05657	+	1688991	1689572
AT5G05660	-	1690852	1695468
AT5G05670	-	1695731	1698154
AT5G05680	+	1698271	1702646
AT5G05690	-	1702689	1706788
AT5G06110	-	1840831	1843001
AT5G06120	+	1844079	1852602
AT5G06125	-	1853303	1853382
AT5G06130	-	1853433	1855889
AT5G06140	-	1856009	1858786
AT5G07790	+	2483312	2486362
AT5G07800	-	2486577	2489297
AT5G07810	-	2491284	2498485
AT5G07820	-	2498750	2501210
AT5G07900	+	2520170	2521547
AT5G07910	-	2521535	2524202
AT5G07920	-	2524779	2529331
AT5G07930	+	2530866	2532217
AT5G07940	+	2533758	2540422
AT5G07950	-	2540285	2542137
AT5G07960	+	2542247	2543460
AT5G07970	-	2543869	2548724
AT5G07980	-	2549167	2554670
AT5G10940	-	3448637	3454232
AT5G10945	-	3456648	3456733
AT5G10946	-	3455608	3457307
AT5G10950	-	3459274	3461735
AT5G11010	+	3483705	3486268
AT5G11020	-	3486243	3489235
AT5G11027	-	3490427	3490543
AT5G11030	-	3490834	3495133
AT5G11040	+	3495288	3500923
AT5G11050	+	3502093	3503835
AT5G11470	-	3663366	3667042
AT5G11475	-	3669001	3669073
AT5G11480	-	3669194	3671575
AT5G11490	+	3671819	3676310
AT5G11500	+	3676580	3679353
AT5G12350	+	3995343	4000802
AT5G12360	-	4000700	4002635
AT5G12370	-	4002776	4008805
AT5G12380	+	4009224	4010688
AT5G12390	-	4010444	4012040
AT5G12400	+	4013814	4020910
AT5G12410	-	4021816	4023989
AT5G12420	-	4024315	4026742
AT5G12430	-	4027980	4034087
AT5G12970	+	4102138	4105330
AT5G12980	-	4105386	4108187
AT5G12990	-	4109237	4109771
AT5G13000	-	4110298	4121430
AT5G13010	+	4122413	4128864
AT5G13020	-	4129362	4132092
AT5G13030	+	4133207	4136691
AT5G13050	-	4136559	4138795
AT5G13530	+	4345621	4354372
AT5G13550	-	4355279	4359555
AT5G13830	+	4467366	4468490
AT5G13840	-	4468511	4470994
AT5G13845	+	4471051	4471122
AT5G13850	+	4471280	4472857
AT5G13860	-	4473091	4474404
AT5G13870	-	4474978	4477047
AT5G13880	-	4477356	4478111
AT5G13887	-	4479399	4479593
AT5G13890	-	4478845	4480930
AT5G13900	-	4481234	4481891
AT5G13910	-	4482452	4483087
AT5G13917	-	4485170	4485313
AT5G13920	-	4485933	4487435
AT5G13930	+	4488690	4490266
AT5G13940	-	4490265	4492951
AT5G13950	-	4495973	4500683
AT5G13960	+	4501449	4506190
AT5G13970	-	4506234	4507844
AT5G13980	+	4508498	4514668
AT5G13990	-	4514570	4516894
AT5G14000	+	4518010	4519302
AT5G14010	+	4522151	4522937
AT5G14011	-	4523018	4523116
AT5G14020	-	4523522	4525865
AT5G14030	+	4526786	4529616
AT5G14550	-	4691009	4694058
AT5G14560	+	4693967	4694089
AT5G14565	+	4694629	4697016
AT5G14570	-	4695087	4697081
AT5G14580	-	4697243	4703087
AT5G14590	-	4703301	4706741
AT5G14600	+	4706948	4709146
AT5G15270	+	4958340	4962016
AT5G15540	-	5047890	5057414
AT5G15680	-	5100987	5111032
AT5G15690	-	5113826	5114480
AT5G15700	-	5115303	5121843
AT5G15870	-	5182644	5184881
AT5G15880	+	5185781	5187709
AT5G15890	-	5187590	5189351
AT5G15900	-	5189494	5192073
AT5G16640	+	5460979	5463020
AT5G16650	-	5463180	5465334
AT5G16660	-	5465487	5467066
AT5G16680	-	5467537	5473509
AT5G16690	+	5474389	5479954
AT5G16700	+	5480766	5483048
AT5G18390	+	6090956	6092547
AT5G18400	-	6092684	6095055
AT5G18403	+	6095345	6095717
AT5G18404	+	6096151	6096408
AT5G18407	+	6096749	6097160
AT5G18410	-	6097273	6105033
AT5G18420	-	6105482	6109387
AT5G20200	+	6816709	6821812
AT5G20220	+	6821992	6825983
AT5G20490	-	6926625	6936827
AT5G20500	+	6938600	6939850
AT5G20510	-	6939815	6942910
AT5G20520	-	6943156	6946456
AT5G20730	-	7016447	7022115
AT5G20960	+	7116740	7122776
AT5G20970	+	7122802	7124003
AT5G20980	-	7122802	7128361
AT5G20990	-	7128477	7133478
AT5G22000	+	7277186	7280258
AT5G22010	-	7280392	7287353
AT5G22020	-	7287739	7289485
AT5G22030	-	7289706	7293597
AT5G22035	-	7293815	7296347
AT5G22750	-	7565040	7571086
AT5G22760	+	7571638	7577869
AT5G22770	-	7579266	7588252
AT5G22780	-	7589857	7598052
AT5G22788	-	7602916	7603502
AT5G22790	-	7599149	7601693
AT5G22791	-	7603503	7604825
AT5G22800	-	7616076	7619984
AT5G22810	+	7621571	7623370
AT5G22820	-	7623443	7626978
AT5G23070	+	7741901	7742981
AT5G23080	-	7742943	7748936
AT5G23090	+	7749073	7750547
AT5G23100	+	7753437	7754762
AT5G23110	+	7758310	7775674
AT5G23430	-	7893674	7900390
AT5G23610	-	7957343	7960275
AT5G23630	-	7960481	7967949
AT5G23640	-	7968262	7968505
AT5G24330	-	8295150	8297071
AT5G24340	+	8297308	8300377
AT5G24350	+	8301108	8310898
AT5G24352	+	8311055	8311988
AT5G24680	+	8453605	8455521
AT5G24690	-	8455460	8458754
AT5G24710	-	8458850	8468176
AT5G24735	-	8468334	8469265
AT5G24740	-	8469954	8489706
AT5G24750	-	8490575	8494590
AT5G24760	-	8494794	8497422
AT5G25265	-	8754556	8756951
AT5G25270	-	8757547	8762005
AT5G26850	+	9445443	9450822
AT5G26860	+	9451051	9457003
AT5G26990	+	9491075	9493923
AT5G27000	+	9498055	9503137
AT5G27010	-	9503318	9507572
AT5G27020	+	9508101	9508881
AT5G27030	-	9508721	9515399
AT5G27970	+	10004724	10015672
AT5G28290	-	10278695	10282618
AT5G35200	-	13479392	13483281
AT5G35210	-	13491426	13499468
AT5G35930	-	14084222	14091981
AT5G36670	+	14418721	14423657
AT5G36680	-	14424032	14426367
AT5G36740	+	14478020	14482957
AT5G36770	-	14483332	14485716
AT5G37340	-	14804494	14810002
AT5G37630	+	14964560	14969995
AT5G37830	-	15073418	15078007
AT5G38560	+	15456479	15460394
AT5G39500	+	15832502	15837273
AT5G40260	+	16106985	16108981
AT5G40270	-	16110400	16114460
AT5G40480	+	16230463	16241210
AT5G40780	+	16340879	16344509
AT5G40790	-	16347343	16348254
AT5G40800	-	16352038	16352856
AT5G40810	+	16357121	16359872
AT5G40820	-	16359973	16371126
AT5G40830	-	16371608	16373517
AT5G40840	-	16376658	16381042
AT5G41140	+	16485675	16490038
AT5G41150	-	16489992	16494241
AT5G41160	+	16494588	16495664
AT5G41170	-	16495714	16497812
AT5G41180	+	16501099	16504654
AT5G41190	-	16504703	16507329
AT5G41200	+	16507772	16508764
AT5G41360	+	16561568	16566508
AT5G42220	+	16889570	16894894
AT5G42223	-	16895838	16896173
AT5G42380	-	16959804	16960594
AT5G42390	+	16962479	16970328
AT5G42400	-	16971697	16977899
AT5G42740	+	17152920	17158120
AT5G42950	+	17241664	17248583
AT5G43130	-	17332677	17338391
AT5G43900	-	17674138	17684053
AT5G43910	-	17684537	17687466
AT5G44230	+	17831563	17833536
AT5G44240	+	17834846	17840935
AT5G44250	-	17840972	17842989
AT5G44750	+	18069835	18077396
AT5G44760	+	18077813	18079991
AT5G44790	-	18092837	18097215
AT5G44800	-	18100646	18110679
AT5G47010	+	19089236	19096561
AT5G47020	+	19099232	19107250
AT5G47030	+	19107525	19109541
AT5G47040	-	19110379	19115942
AT5G49880	+	20299391	20305310
AT5G49890	-	20305345	20309576
AT5G50375	+	20528893	20531474
AT5G50380	-	20533338	20535799
AT5G51195	-	20820332	20821494
AT5G51200	+	20822152	20836818
AT5G51210	+	20837327	20838170
AT5G51220	-	20838441	20840492
AT5G51230	+	20840962	20846790
AT5G51250	+	20847969	20849075
AT5G51260	-	20849251	20851008
AT5G51270	-	20852363	20855488
AT5G51630	+	20986847	20992142
AT5G51640	-	20992406	20994851
AT5G51650	-	20995429	20996475
AT5G51660	+	20997441	21006653
AT5G52910	-	21474853	21480385
AT5G52920	+	21480764	21484106
AT5G54260	+	22049295	22055217
AT5G54270	+	22055499	22056794
AT5G54280	-	22056609	22063524
AT5G55790	-	22597896	22598561
AT5G55800	+	22598920	22600656
AT5G55810	-	22601234	22603527
AT5G55820	+	22603513	22611261
AT5G56720	+	22962763	22963944
AT5G56730	-	22964132	22969802
AT5G56740	-	22970022	22972890
AT5G56745	+	22973067	22973138
AT5G57150	+	23169412	23172292
AT5G57160	-	23172191	23178972
AT5G57170	-	23179298	23180506
AT5G57570	-	23331010	23331420
AT5G57580	-	23331942	23335351
AT5G57590	-	23335734	23339996
AT5G60020	+	24185222	24187688
AT5G60022	-	24184367	24187487
AT5G60030	-	24189308	24190201
AT5G60040	+	24190629	24200867
AT5G60050	-	24200793	24202855
AT5G61130	-	24604439	24606806
AT5G61140	+	24607225	24620740
AT5G62580	+	25137089	25139752
AT5G62600	-	25140277	25149902
AT5G63630	-	25489824	25492422
AT5G63634	-	25493528	25493737
